# Supplementary material for: Profiling of immune related genes silenced in EBV-positive gastric carcinoma identified novel restriction factors of human gammaherpesviruses
Source: PLoS Pathog. 2020 Aug 25;16(8):e1008778. doi: 10.1371/journal.ppat.1008778 (PMC7473590; doi:10.1371/journal.ppat.1008778)
Supplement: S1 Table — (XLSX) [file ppat.1008778.s008.xlsx]

## Sheet: Supp.Table S1 - Curated IRGs 
Antiviral ISGs (Nature. 2014 Jan 30;505(7485):691-5. Nature. 2011 Apr 28;472(7344):481-5.)		InnateDB-human(https://www.innatedb.com/annotatedGenes.do?type=innatedb)		Response to Inflammatory stimulus (Nature 2005 Oct 13;437(7061):1032-7)
ABL2		COLEC12		ENOSF1
ABLIM3		YES1		TGIF1
ABTB2		NRIP1		NDUFV2
ADAMDEC1		BID		SAMSN1
Adar		PTPN2		NRIP1
ADFP		GATA6		PPP4R1
ADM		HRH4		IL17RA
AGPAT9		CRKL		C21orf91
Ahr		IFNAR2		CECR1
AIM2		IFNAR1		MPPE1
Akap12		IFNGR2		GABPA
AKT3		RNF125		APP
ALDH1A1		RNASE3		PTPN2
AMPH		RNASE7		SEH1L
ANGPTL1		ELP2		CEP192
ANKFY1		SLC2A11		DGCR2
ANKRD22		PIK3C3		RNMT
APOL1		RCAN1		SLC25A1
APOL2		SIGLEC15		USP16
APOL3		PIAS2		CCT8
APOL6		CEBPE		BACH1
AQP9		SMAD7		ESCO1
ARG2		IL25		SNRPD1
Arid4a		XBP1		MIB1
Arid5a		SMAD4		COMT
Armcx6		RNF31		C22orf25
ARNTL		TCF4		C18orf8
Asb13		ADCY4		TIAM1
ATF3		RIPK3		SOD1
ATP10D		MX2		OSBPL1A
AXUD1		NFATC4		KLHL22
B2M		MALT1		C21orf59
B4galt4		MX1		SS18
B4GALT5		CMA1		SNAP29
Bach1		CTSG		IFNAR1
BATF2		PMAIP1		B4GALT6
BCL3		PRKD1		MAPK1
BLVRA		PHLPP1		PPM1F
BLZF1		BCL2		TMEM50B
Bmf		NFKBIA		GART
Brdt		SOCS6		APEX1
BST2		FOXA1		TMEM55B
BUB1		TTC6		RNASE6
C15orf48		AIRE		GALNT1
C1S		TRPM2		SLC39A6
C22orf28		HMOX1		SUPT16H
C2orf31		NFATC1		ATP5O
C4orf32		ITGB2		METTL3
C5orf27		ADARB1		CABIN1
C9orf19		APOL1		DAD1
Card6		MYH9		KCNE1
CASP7		ARF6		OXA1L
CCDC109B		RASGRP1		SLC7A7
CCDC75		THBS1		SPECC1L
Ccdc86		DEFB1		ADORA2A
CCDC92		DEFA6		LRP10
CCL19		DEFA4		UPB1
CCL2		PDGFA		PSTPIP2
CCL4		DEFA1		ATP5A1
CCL5		CSF2RB		ADRBK2
CCL8		DEFB4B		TTC3
CCNA1		DEFB103B		IER3IP1
CCND3		GPER		DSCR3
Ccnj		IL2RB		DYRK1A
CCR1		SPON2		TPST2
CD274		TRIM9		KCNJ15
CD69		RAC2		ACAA2
CD74		S100B		CXXC1
CD9		LGALS2		XBP1
CES1		DEFB4A		ME2
CFB		POLR3K		RHBDD3
CGAS		LGALS1		PCK2
Ch25h		FGFR3		HMGN1
CHMP5		CARD11		AP1B1
Clec2d		TYRO3		RNF31
CLEC4D		LGALS3		TCF4
CMAH		PLA2G6		TM9SF1
CNP		GATA4		TXNL1
COMMD3		PELI2		WDR7
CREB3L3		ACTB		TINF2
Crem		CTSB		NARS
CRP		APOBEC3A		CIDEB
CRY1		APOBEC3B		ASCC2
CSDA		SNAP23		MTMR3
CTCFL		APOBEC3F		MX2
Cutc		STUB1		MALT1
CXCL10		APOBEC3H		MX1
Cxcl11		PDGFB		OSM
CXCL9		RAC1		SEC11C
Daxx		TAB1		SF3A1
Dck		ATF4		PMAIP1
DCP1A		HIF1A		UBE3A
Dcp2		TPSB2		TFF3
DDX3X		TNRC6B		ZCCHC2
Ddx4		AGR2		MORC2
DDX60		EP300		HECTD1
Dennd1b		ZBTB1		UBASH3A
DHX58		POLR3H		LIMK2
DTX3L		XRCC6		PATZ1
Dusp28		SREBF2		SERPINB8
DYNLT1		LZTS1		BAZ1A
EIF2AK2		TSC2		CBS
ELF1		B2M		NDNL2
Enpp4		DUOX2		SFI1
EPAS1		MLST8		NFKBIA
EPSTI1		HOXA9		PDXK
ERLIN1		PDPK1		CNDP2
ETV6		WIPF3		C21orf33
EXT1		TCEB2		C22orf28
F3		NOD1		FBXO7
FAM125B		TNFRSF12A		PFKL
FAM134B		FGF7		FBXO25
FAM46A		KCNIP4		TRPM2
FAM46C		IL32		TOM1
FAM70A		PDE1C		MCM5
Fbxl5		MEFV		SUMO3
Fbxo39		PPARGC1A		GOLGA8A
FBXO6		ADCY2		FKBP3
FCGR1A		SLX4		APOL3
FFAR2		CREBBP		TXNL4A
Fgl2		GZMM		AQR
FLJ11286		ADCY9		ADARB1
FLJ23556		FGF22		ZNF770
FLJ39739		ELMO1		APOL2
FLT1		FOS		RPL36AL
FNDC3B		FGF23		MGAT2
FNDC4		FGF6		KLHDC2
Frmd4a		PRTN3		ARF6
FUT4		FAM105B		FAM98B
G6PC		ELANE		RASGRP1
Gadd45g		MAPK11		SOS2
GAK		CFD		THBS1
GALNT2		MYO10		AGPAT5
GBP2		TLR10		ATP5S
GBP4		TLR1		MAP4K5
GBP5		TRIM35		NCF4
Gbp6		POLR2E		GAK
GCA		TNFRSF1A		NIN
GCH1		PTK2B		CSF2RB
GEM		USP7		PLCB2
GJA4		LTBR		DGKQ
GK		CD27		C15orf23
Glipr2		ADAM10		MCM3AP
GMPR		KLB		PYGL
Gnb4		ITPR1		IL2RB
Golga3		CLU		PCNT
Gpr146		NXN		RAC2
Gpr171		SOCS1		CTBP1
Gpr18		YWHAE		MFNG
Gpsm2		CRK		C14orf166
GPX2		ANXA2		LGALS2
GTPBP1		ING4		MAD1L1
GTPBP2		MYO1C		GGA1
GZMB		FGF9		FTSJ2
HEG1		RORA		SLBP
Herc5		C1QTNF3		POLR3K
HES4		CD4		ERO1L
HESX1		SCARF1		PSMC6
Hist3h2a		PPIA		STYX
HLA-C		UCHL1		TACC3
HLA-F		DUSP4		LGALS1
HLA-G		ADCY1		DDHD1
HOXA10		PTPN6		LFNG
HSH2D		C1S		MSRA
IFI27		CALM1		CNIH
IFI35		C1R		GCH1
Ifi44		NLRP6		POLR2F
IFI44L		RPS6KA5		ITFG3
IFI6		NRG1		WHSC2
Ifih1		IFITM1		RGS11
IFIT1		IFITM3		C14orf101
IFIT2		SIGIRR		EXOC5
IFIT3		CLEC4A		FDFT1
IFIT5		HRAS		CTSB
IFITM1		EGFR		TOMM22
IFITM3		LGMN		SOLH
IGFBP2		CLEC6A		GTPBP1
Ikzf1		CLEC4D		RAB40C
Il10		CLEC4E		TIMM9
IL15		IRF7		EIF2AK1
IL15RA		AICDA		CBX7
IL17RB		KLRG1		RTN1
Il18rap		CACTIN		FBXL16
IL1RN		RICTOR		RPL3
IL6ST		RAB11A		KDELR2
IMPA2		FGFR1		ZDHHC4
INDO		OTUB2		TMEM128
IRF1		C9		SMCR7L
IRF2		IRAK2		ATF4
IRF7		MAP2K1		PRKCH
IRF9		GP2		HIF1A
Irgm		PIAS4		RPA3
ISG15		MAP2K2		CNOT7
ISG20		SMAD6		PPP2R5E
JAK2		SMAD3		SGPP1
Kdr		CLEC9A		UBE2I
KIAA0040		CLEC7A		PCM1
KIAA0082		CARD6		ST13
KIAA1618		POLR2L		BZW2
Kif5c		C7		RBX1
Klrg2		CHID1		CLCN7
Klrk1		C6		AHR
LAMP3		TPST1		HDAC9
LAP3		KLRD1		S100P
LEPR		IDO1		MRFAP1L1
LGALS3		STAP2		CNO
LGALS9		PIAS1		HN1L
LGMN		PDGFRA		TBC1D14
Lhx2		PPARG		ZBTB1
LINCR		BDKRB2		NME3
LIPA		KLRC2		MRPS34
Lipg		TOLLIP		XRCC6
LMO2		ARRB2		NHP2L1
Lrch1		RAF1		FAHD1
LRG1		POLR1D		SEPX1
LY6E		TICAM1		RPS2
MAB21L2		HDAC11		TOMM7
MAFF		PLD2		MAX
MAP3K14		TRIM50		INTS10
MAP3K5		FGF10		NAGA
MARCKS		POLR3E		C22orf32
MASTL		IKBKB		NDUFA6
MAX		YY1		CCDC126
MCL1		DUSP16		CTDSPL2
Mcm10		CDKN1B		EIF2S1
MCOLN2		DLK1		DOK2
Mgat1		REST		PIGH
MICB		PLK1		VTI1B
MKX		HSP90AA1		RDH11
Mmp13		LIMK1		CYCS
MS4A4A		LAT2		SDHA
MT1F		HMGB1		POLDIP3
MT1G		UBE2V2		CBX3
MT1H		RCOR1		SNX10
MT1M		TNRC6A		E4F1
MT1X		TRAF3		PACSIN2
Mthfr		RFTN1		RNPS1
MX1		KHSRP		TSPO
MX2		IL6ST		PLDN
Mxd1		DHX33		SQRDL
N4BP1		EPS8		ATP6V0C
NAPA		NCF1		BST1
NCF1		TNFSF9		HIBADH
NDC80		C3		TAPT1
Ndn		KAT2B		KCTD5
NFIL3		IL4R		CPVL
Nfxl1		NLRP1		SAMM50
Noc4l		MAP3K1		CHN2
Nod1		VAV1		PCNX
NOD2		NKIRAS1		QDPR
NOS2A		THRB		SCRN1
Nr4a2		CSK		DUT
NRN1		IGJ		PPP3CC
NT5C3		SIVA1		SIPA1L1
NUP50		AKT1		TCEB2
OAS1		IL27		LDOC1L
OAS2		SCAMP5		MED28
OAS3		CLEC10A		GARS
OASL		KL		LCORL
ODC1		ANKRD17		PSEN1
OGFR		MTA1		NDUFS6
OPTN		CD209		COPS2
P2ry13		TUFM		NUMB
P4ha1		CLEC4M		FBLN1
PABPC4		TRIM55		IL32
PADI2		CD19		KIAA0947
PARP12		NRG4		TNFRSF10C
Parp9		KRAS		SLC27A2
PBEF1		TRIM71		LSM5
PCTK2		CCR4		SRD5A1
PCTK3		IL8		PNMA1
PDGFRL		MAP2K7		ATXN10
Pex26		CD36		KBTBD2
Pfkfb3		TRIM23		ZNF200
PHF11		PSTPIP1		ZNF410
PHF15		ELAVL1		FKBP9
PI4K2B		ITPR2		CHMP7
Pik3ip1		COPS5		RP9
PIM3		CXCL2		R3HCC1
PLEKHA4		ART1		DHX15
Plekhf2		EREG		BBS9
PMAIP1		ERBB2IP		FBXL14
PML		BTC		AP4E1
PNPT1		ACAP1		ZNF434
PPM1K		STIM1		ADIPOR2
PRAME		LRRFIP2		FASTKD3
PRKD2		TNK1		MTRR
Prpf4		TRIM21		SLC25A37
PSMB8		CD180		TUBA3C
Psmb9		POSTN		TRMU
PTMA		PIK3R1		DMXL2
Pvrl4		CXCL9		NLRC3
PXK		CXCL10		NPC2
RAB27A		CXCL11		ANAPC4
Rapgef6		CTSH		CREBBP
RARRES3		PPP4C		ROPN1L
RBCK1		ACAA1		MYO5A
Rbl1		BCL2A1		AOAH
Rbm43		MYD88		CORO7
RGS1		UBE2W		ELMO1
Rgs2		MAPK3		RNF126
Rhoh		TCEB1		MLC1
RIK2		CORO1A		NMRAL1
RNASE4		LY96		PTBP1
Rnf135		FZD1		HMOX2
Rnf213		SCN5A		TRABD
RNF24		PIN1		STIM2
RPL22		DNM1L		CCND2
Rsad2		TP53		TMED10
RTP4		FOXO1		RAB27A
S100A8		FGF5		JDP2
SAA1		RASGEF1B		PIGB
SAMD4A		CDK6		BATF
Samd9l		ICAM1		VPS41
SAMHD1		ELF1		C14orf1
SAT3		RSAD2		PLXNB2
SCO2		TYK2		DPYSL2
SECTM1		LRRK2		RALA
Selp		TRIM6		PGM2
SERPINB9		CTNNB1		ESRRB
SERPINE1		TRIM5		ARID3A
SERPING1		TRIM22		WDR18
Sertad3		RIPK2		BASP1
Slamf8		ILF3		KLF3
SLC15A3		PYCARD		C19orf6
SLC16A1		IRAK4		TLR10
SLC25A30		PYDC1		KIAA1737
Slc30a1		CCBP2		TCF12
Slc5a6		ITGAM		TLR1
SLFN5		ITGAX		MRPL32
SMAD3		ANO6		BLVRA
SNN		MAPK10		POLR2E
SOCS1		TNFSF11		MRPS24
SOCS2		TECPR1		SBNO2
SP110		ISG20		USP7
SPSB1		EPOR		LTBR
SPTLC2		TPT1		LRRN1
SSBP3		PRKCSH		CD27
STARD5		ECSIT		RFC1
STAT1		F2RL2		ATP5D
STAT2		NTN1		AQP9
STEAP4		F2RL1		VAMP1
TAGAP		E2F6		C16orf72
TAP1		HERC5		SAP18
TAP2		SNCA		ADAM10
TBX3		SIAH1		MUM1
TCF7L2		CCR3		RPL9
TDRD7		CCR2		SLTM
TFEC		CCNT1		NDUFS7
THBD		ADCY6		RABL2B
THOC4		TRIB2		CIITA
TIMP1		NLRP10		MRP63
TLK2		MYH2		DAZAP1
TLR3		ADCY7		RPS15
TLR7		AP3B1		MTMR12
TMEM140		POLR2K		EDEM1
Tmem171		NOD2		GTF2A1
Tmem173		CYLD		GCNT3
Tmem2		TRIM66		BNIP2
TMEM51		DDX1		CRK
TNFAIP6		EIF4E		FOXB1
Tnfsf14		MAP2K4		ANXA2
TNSF13B		IPO7		LITAF
Tor1aip2		LPCAT2		GALC
Trafd1		IGF1R		SNN
TREX1		SWAP70		NARG2
Trib3		RAD23A		RHOH
TRIM21		MEF2A		ZNF395
TRIM25		GNB2		RSL1D1
TRIM34		PPP3CA		TMED4
TRIM5		RB1		GSPT1
TXNIP		UBE2D3		VPS13C
UBA7		ZFPM2		ZC3H14
UBE2L6		UBB		FAM108A1
ULK4		TRPV2		SCARF1
UNC84B		ANGPT1		PPIA
UPP2		CAMP		H2AFV
Usp12		ACHE		PRPF8
USP18		EDIL3		EXTL3
VAMP5		TBC1D27		TPI1
VEGFC		ATRIP		MYO1G
WARS		NLRC5		KIF13B
WHDC1		ATF1		CCM2
Whsc1l1		PALM3		RIC8A
ZAP		PRKACA		TMEM66
Zbp1		TRIM56		LEPROTL1
Zcchc2		SERPINE1		RPS27L
ZNF295		MEF2C		C12orf57
ZNF385B		CD97		RAB8B
		POLR3G		EMG1
		SREBF1		RPA1
		AIMP1		NTAN1
		CCL17		ATP8A1
		PKN1		OAZ1
		CALCA		RRN3
		RAD21		GSR
		PRKAR2A		USP3
		CASP6		CALM1
		CFI		LSM7
		NR4A1		PPP2CB
		GLRX		HERC1
		EGF		DAPK2
		ADCY3		ATHL1
		IMPDH2		IL7R
		TRIM13		GADD45B
		TIFA		FAM96A
		USP4		UPP1
		MAPK7		SNX1
		SAA1		IFITM1
		ERAP1		MNT
		PGLYRP2		CAMK1
		SRPK2		CENPJ
		AKAP10		SMEK1
		RGMB		SKP2
		NAMPT		PPIB
		PIK3CG		PABPC3
		PRKAR2B		SIGIRR
		MRGPRX2		SLC2A14
		IP6K1		SLC2A3
		MYC		ZNF609
		UBA7		RNH1
		MAP2K3		JAGN1
		TRAIP		COMMD8
		SUGT1		AES
		MST1R		NIPBL
		ADCY8		ATP10D
		LGALS9		NUPL1
		F2RL3		SEC61G
		NOS2		GNA15
		TRADD		PROSC
		TNIP3		NFIC
		GNAI2		RAB11FIP1
		OLFM4		NOMO2
		CCNA2		GOLGA5
		SLC25A46		PARP16
		SEBOX		CLEC4E
		SARM1		IRF7
		BST2		TXK
		LGR4		RPS15A
		DEFB127		ITPK1
		CAMK4		GBAS
		PCBP2		MOAP1
		IFRD1		HMG20B
		ADAD1		SLAIN2
		IL2		CCT6A
		MAP3K12		LSM1
		IL21		BAG4
		CTCF		TMC7
		FGF2		M6PR
		EIF2C2		DDHD2
		PTK2		PPAPDC1B
		TRIB3		CHCHD2
		CISH		OCIAD1
		JAK3		CDK8
		MAPKAPK3		APBA3
		RBCK1		TMEM80
		CAV1		FYB
		CAPZA2		MRPL54
		TRIM36		ITGAE
		CFTR		DDX24
		PIK3R2		KLRB1
		TMED7		TALDO1
		ATG12		DCUN1D4
		NCKAP1L		CLEC2D
		NFATC3		PDDC1
		PDE1B		RPL4
		DUSP7		PTGER4
		DCD		TACC1
		CD59		KLRF1
		ELMOD2		EEF2
		WASL		SERPINA1
		CD63		CLEC2B
		CAPRIN1		P2RX1
		IL15		PRKAA1
		GAB1		RPLP2
		NFAT5		ATP2A3
		RNF135		ZBTB7A
		PLEC		MAP2K2
		LEP		RPL37
		IL3RA		GUSB
		ERBB3		CLEC7A
		NDUFA13		THUMPD1
		SHARPIN		RABGEF1
		PRKCD		ATG7
		TRAF6		GLRX5
		RAG1		CHIC2
		RNF41		UBE2G1
		IL34		KLRD1
		SIRPB1		SFRP1
		IRF5		CALML4
		HSF1		LYRM1
		CCL2		SBDS
		SELK		FEM1B
		SIRPA		AUTS2
		CCL1		KLRC1
		IL23A		LRG1
		STAT2		TSEN2
		PHLPP2		SEMA6B
		PDE12		GTF3A
		PRKX		TOLLIP
		TLR2		MTIF3
		STAT6		ARRB2
		IRF1		CSDA
		BCAR1		VRK1
		GLI1		METTL9
		IL13		TMEM165
		CNOT4		IGSF6
		IL4		BCL11B
		XDH		C5orf28
		DDIT3		RPLP1
		NR1H3		RPL32
		MID1		POLR1D
		TRIM24		PAIP1
		SPI1		TICAM1
		NLRC4		TLE3
		TRIM61		IQSEC1
		TRIM60		NUP210
		ZC3HAV1		TAS2R14
		PLCG2		NNT
		ZMYND11		UQCRC2
		DDX60		PRB3
		HAMP		EEF2K
		CD22		BAZ1B
		SMARCA2		MRPS30
		TLR7		POLR3E
		FFAR2		MINK1
		TLR8		EVL
		HMGB2		IKBKB
		VLDLR		XPC
		EIF2AK2		YY1
		TBK1		PAICS
		IRF8		SRP72
		AVP		POMP
		VEGFC		PELO
		RPL19		SAFB2
		IRAK3		VDAC3
		CXCL14		WBSCR22
		IL9		CREBL2
		IFNG		CDKN1B
		TYROBP		PFN1
		IL22		PARP6
		PROS1		THAP1
		ERBB2		RPL36
		ZFPM1		GGA2
		WDR62		RNF170
		IL17C		SPAG7
		IRF2		POLR2B
		CYBA		NDUFS4
		BMX		FNTA
		MDM2		NDUFAB1
		ACE2		CAPN7
		GSDMB		HEBP1
		ORMDL3		IGFBP7
		GSDMA		SH3BP5
		UBE2L6		KIAA1467
		SERPING1		DYNC1H1
		JAK2		HGSNAT
		FRS2		GZMA
		EGR1		KIAA0146
		SOS1		ATF7IP
		TLR3		NDUFA11
		WIPF2		DHX29
		TOMM70A		LAT2
		ADAM33		BTD
		CD274		SKIV2L2
		PDCD1LG2		HMGB1
		F11		ANKRD28
		SIGLEC1		UBE2V2
		CCR7		WBP11
		SMARCE1		CLIP2
		RARRES2		TNRC6A
		TMEM173		TRAF3
		UBE2D2		RABEP1
		NRG2		NUP88
		DTX4		RFTN1
		NFKBIZ		ARHGDIB
		PURA		KHSRP
		IL33		ARHGAP17
		HBEGF		RPAIN
		TPP2		ALOX5AP
		MS4A2		PTPRO
		MAVS		PML
		RETNLB		TBC1D5
		TRAT1		EIF5
		CD14		RB1CC1
		MS4A8B		C1QBP
		LGALS4		IL6ST
		HNRNPL		SATB1
		SIRT2		STRAP
		NFKBIB		DERA
		CD200		RAB5A
		DAK		BAG5
		IL28B		C3
		IL28A		IL4R
		IL29		STRA6
		PRKCE		TCEA1
		NKIRAS2		GTF3C1
		IRS2		SULT1B1
		DHX58		TRIP10
		INSIG1		MRPL15
		KITLG		MAP3K1
		DUSP6		PMS2L2
		STAT5B		SH2D3A
		STAT5A		UBE2E1
		SOCS5		VAV1
		STAT3		ZFYVE21
		CALM2		MIER3
		RPS6KA3		TGS1
		FREM1		RPL15
		DCN		EMR1
		UBE2N		FRY
		FGF1		XPO6
		CD80		C11orf21
		SOCS2		NR1D2
		PRKCQ		TSPAN32
		NR3C1		RPS20
		GSK3B		CD81
		BECN1		CSK
		FSTL1		TOP2B
		NUMBL		RUFY3
		SCGB3A2		ARHGEF18
		CD86		SDCBP
		SPINK5		GRSF1
		RPS27A		SCAMP2
		CCDC88A		KIAA0284
		KPNA1		POR
		GATA3		TOX
		AXL		DCK
		ADRB2		RECQL
		TGFB1		GOLT1B
		NR1H4		SLC4A7
		DUSP3		COX5A
		ADCY5		CHD7
		OTUB1		SULT1A1
		PPARGC1B		GPR132
		REL		MDH2
		CSF1R		KCNQ1
		PDGFRB		LDHB
		RPS19		BCL6B
		BAD		C15orf39
		CAMK2A		YWHAG
		IL1RAPL1		CLEC10A
		IFNB1		C19orf59
		IFNW1		MAN2C1
		IFNA21		KL
		IGF1		CDKN1C
		GAS6		TTPA
		GRN		MTA1
		IFNA10		ETNK1
		PELI1		TUFM
		RPS6KA4		STT3B
		IFNA16		ARMC1
		ITGB5		ACADVL
		GSK3A		IMP3
		TAB3		PDE7A
		IFNA5		FGL2
		IFNA6		CMTM7
		HSP90B1		PTPN12
		TNIP1		RABEP2
		IFNA2		CMTM6
		ACTR2		LRMP
		IFNA8		UBE2Q2
		IFNA1		DYNC1LI1
		IFNE		RRS1
		CEACAM1		PHTF2
		EFTUD2		NAP1L4
		OPTN		NFATC2IP
		CDKN2A		MYBL1
		CEACAM8		ETFA
		G3BP1		VCPIP1
		POLR3B		GLB1
		MAP3K14		IL8
		ANXA4		LRRC8E
		CNOT8		CENPK
		PCBP1		SGK3
		MAP4K2		CD36
		HAVCR2		CRTAP
		ITK		RCN2
		CYFIP2		ELAVL1
		IFNK		UBP1
		PLAUR		HGF
		IRF4		ZNF195
		WNT9B		COPS5
		CYBB		TSPAN3
		DDX58		CXCL2
		IL12B		HMG20A
		HSPA14		EIF5A
		TBKBP1		NUP98
		PIK3R4		IDH3A
		BCL3		RCHY1
		SERPINB9		NDUFA7
		RELB		WDR61
		ARPC3		RHOG
		POLR3F		G3BP2
		LCP2		ALG5
		CALCOCO2		EXOSC8
		PPP1CC		MRPS35
		RIPK1		PLSCR3
		RELA		RRM1
		FGF18		MVP
		VASP		C7orf23
		DUSP1		TRAM1
		CFL1		TRIM21
		TRAFD1		PRAM1
		AQP3		LACTB2
		ITGA3		CCDC91
		NCK1		SDAD1
		PTPN11		SH3YL1
		OAS1		PIK3R1
		IRF2BP1		ACP1
		OAS3		SLC30A5
		OAS2		CTDSPL
		PGLYRP1		ZBTB4
		PRSS3		VILL
		PIK3CB		CXCL10
		CALM3		CTSH
		TRIM42		NUP54
		PELI3		DLEC1
		FOXA2		TMED3
		LY86		MRPS36
		C5AR1		RPL7
		FGFR4		STEAP4
		GPR77		MTHFS
		ADRBK1		BCL2A1
		F12		MYD88
		CD8A		UBE2W
		PLSCR1		MAPK3
		PPP1CA		OXSR1
		TRIM25		GTPBP10
		RPS6KB2		TCEB1
		DOK3		ZNF266
		DDX41		EIF4A1
		AIP		TMEM70
		GSTP1		UFM1
		UNC93B1		CNOT6L
		P2RX7		CORO1A
		SIAH2		LY96
		CAMKK2		MESDC2
		P2RY14		FAM60A
		TRIM37		IL16
		CLTC		PIN1
		CFP		ANXA3
		SQSTM1		SEPT1
		ELK1		SAT2
		EDN1		ITGAL
		FGF19		KRIT1
		DHX36		DNM1L
		FGF4		TP53
		FGF3		ADI1
		FADD		ANTXR2
		MAPK9		PRDM8
		IL31		GATAD1
		FLT4		RNASEH1
		COX5B		DNMT1
		CD37		RPS7
		RANBP9		FABP5
		DEFB118		PEX1
		TRIM7		CX3CR1
		PTX3		CCR8
		GNB2L1		SLC25A38
		IRF3		ICAM1
		PRMT1		RPSA
		IL12A		SAMD9
		NUP153		BTBD1
		MAP3K3		TMEM88
		BCL2L1		HNRPDL
		AKT1S1		TM6SF1
		WAS		CHD3
		SIGLEC11		CALCR
		SCARB1		EIF1B
		ABI1		C8orf59
		UBC		GTF2H2
		IL1R2		ID2
		UCP2		HDGFRP3
		IL1R1		RPL14
		IL1RL2		SEC31A
		IL1RL1		BDP1
		IL18R1		PDE4A
		PQBP1		CASD1
		SLC15A4		ITGB1BP1
		HCK		WWP1
		ERN1		COPS4
		OTUD5		PLAC8
		KLK1		MRPS27
		ULK1		HPSE
		TNFSF10		TRIM5
		APOH		SEC11A
		PRKCA		SEC22C
		PAK1		MRPS18C
		SIGLEC9		TNPO1
		SIGLEC7		CDKN2D
		SYP		NKTR
		SIGLEC10		PDE8A
		PRKAR1A		FUS
		BPIFB3		YWHAQ
		SIGLEC8		RIPK2
		GAB2		WDFY3
		PIK3CA		ILF3
		MERTK		OSGIN2
		SIGLEC6		BTF3
		MFN1		NBN
		SIGLEC5		PYCARD
		BPIFA1		SHFM1
		FPR1		HIGD1A
		FPR2		TWF1
		IL1A		AKAP13
		MAP2K6		ACN9
		IL1B		ITGAM
		IL37		KLF11
		FXR1		NELL2
		TRIM38		C17orf59
		MAP3K8		TMEM55A
		E2F1		AKAP11
		CD300A		ABHD5
		CD300LB		HEXB
		NOX4		SLC38A1
		CD300E		MRPL46
		ACTR3		SMARCA4
		CD300LF		C16orf58
		TRIM49		TRRAP
		NLRP12		ISG20
		PRKCG		AMIGO2
		MARCO		AFF1
		ITCH		ZNF267
		PANX1		RPL26
		POLR2H		NDEL1
		MRE11A		RAB3D
		GRB2		PDIA6
		ITGB1		ARFIP2
		LILRB3		TP53INP1
		LILRA5		VPS35
		LILRA4		POLG
		SENP2		SPP1
		LAIR1		TPT1
		AHSG		ZDHHC3
		PARD3		UQCRB
		HRG		PTDSS1
		BIRC3		TPP1
		TRIM47		IQGAP2
		BIRC2		ITFG1
		TRIM65		PQLC3
		MMP7		PHKB
		BTN3A2		MTDH
		MMP8		ELOF1
		ADIPOQ		ACP5
		PRKACG		SLC25A30
		MASP1		STX8
		BTN3A1		IDH2
		BTN3A3		RPL30
		LPP		SEMA4B
		PROCR		CIB1
		TP63		GAS7
		CASP12		NGRN
		CASP4		LONP2
		CASP1		STK3
		SPHK1		CCR1
		IL1RAP		N4BP1
		CARD16		IQGAP1
		RHBDF2		LPIN1
		NLRP7		WDR41
		NLRP2		GRID2
		TNRC6C		TRIB2
		HSPBP1		HEATR3
		BIRC5		LCP1
		SOCS3		TBCA
		SSC5D		CCRL2
		CXCR4		ADCY7
		ANXA1		COX6C
		NLRP9		TUB
		NLRP11		PDLIM5
		NLRP4		FES
		NLRP13		COPS6
		NLRP8		MCM7
		LRRC33		POLR2K
		NLRP5		SCAMP1
		PAK2		FKBP11
		IL18		ARF3
		CXCL12		DHPS
		ARHGAP15		CYLD
		KIAA0226		RPL27A
		BAIAP2		DDX1
		ZBTB16		PABPC1
		TRIM27		ASNA1
		ACTG1		CHD9
		APOA1		STAG3
		CYTIP		ESD
		TRIM28		EIF4E
		MAPK8		JUNB
		TANK		ZNF706
		UBQLN1		ZNF18
		CD3G		METAP1
		SAMHD1		PRDX2
		IFIH1		CCDC12
		SRC		ADH5
		NLRX1		TMEM9B
		CBL		PILRB
		USP2		PILRA
		BPI		FTO
		MBL2		TUBA1A
		LBP		SUCLA2
		FOXO4		MCTP2
		IL2RG		TUBA1C
		UBE2D1		IPO7
		CTSL1		KLF10
		MAFB		CALR
		PLCG1		AZIN1
		CDK1		SWAP70
		WIPF1		ATP6V1C1
		SYK		DAPP1
		ATF2		SCAP
		TRIM31		ADM
		NFIL3		RNF141
		TRIM10		LYL1
		TRIM15		SLC25A32
		TIRAP		TRMT1
		SIRT1		GNB2
		NFE2L2		MRVI1
		ETS1		STX10
		FLI1		NUDT21
		PRKRA		BANK1
		DDX21		SSBP2
		CXCR3		SLC39A8
		JAM3		TTC19
		PDE1A		NFKB1
		NCKAP1		MANBA
		YWHAB		MAP4
		FANCC		LAPTM4A
		ITGAV		RB1
		PTCH1		ASB7
		WFDC12		EPHB4
		HLA-C		UBE2D3
		SDC4		USP47
		FGF16		RPS23
		MICA		OXR1
		STAT1		SLC12A9
		STAT4		RACGAP1
		HSPD1		XRCC4
		LST1		CCDC130
		PLCL1		MICAL2
		TRIM14		CHSY1
		CORO2A		CAMP
		CFLAR		C19orf53
		PPP3CB		ZNF589
		CASP10		SNRPA1
		CASP8		PCSK6
		PLTP		NUP93
		NR4A3		COX7C
		MMP9		EBAG9
		CD40		IL27RA
		ELMO2		PPA2
		CD28		RASA1
		CTLA4		BTBD10
		HSPA1A		FNDC3A
		NOX1		METTL7A
		NEU1		COPS3
		ABCA1		SLC11A2
		EHMT2		TMEM161B
		CREB1		CDADC1
		BTK		MEF2C
		CFB		CD97
		POLR3A		PSMA1
		ERBB4		PLOD3
		CTNNAL1		ZNHIT1
		SFTPA2		FKBP1B
		SFTPA1		CIAPIN1
		SFTPD		UQCRC1
		TXN		COQ9
		RNF5		TRPS1
		AGER		TOM1L2
		XRCC5		TP53I3
		CXCR2		PHF11
		CXCR1		HADH
		ARPC2		GPR56
		CEBPB		LEF1
		AAMP		PRKRIP1
		HLA-DQB1		NDUFB7
		NFATC2		MCTP1
		ATG9A		C11orf58
		PTEN		RPL34
		TSC22D3		ALKBH5
		MID2		GPR97
		IFIT2		RPS13
		IFIT3		PIK3C2A
		IFIT1		ACVR1B
		IFIT5		EMR2
		AKNA		NUCB2
		ZBP1		RASA4
		IRS1		CCDC109B
		2015-03-04		ARIH2
		MFF		KPNA3
		AGFG1		NCOA1
		TRIM32		SHMT1
		TLR4		WDR6
		ITPR3		RRH
		PTMA		C12orf44
		TRAF1		C16orf80
		C5		CSNK2A2
		IL13RA1		IMPDH2
		INPP5D		ELL2
		ATG16L1		QRICH1
		PACSIN1		PMPCB
		DAB2IP		MYOD1
		PSMA7		QARS
		PIK3AP1		SNTB1
		COPS8		CAST
		ISG15		PRPSAP2
		LRRFIP1		PSMC2
		SRPK1		ZHX2
		TNFRSF18		DERL1
		MAPK14		BRD4
		CDKN1A		AKAP8L
		XIAP		ANK2
		MAPKAP1		HPS5
		PDCD1		ALDH3A2
		SH2D1A		CYP4F3
		ELF4		LDHA
		CDK9		SRPK2
		UNC5CL		APEH
		TREML1		CYP4F2
		TREM2		RINT1
		TREML2		NDUFB9
		HIF1AN		RIOK2
		TREM1		ULK2
		NCR2		HADHA
		TP73		CMTM1
		PTGES2		CHD1
		CNPY3		SYPL1
		LCN2		TPM4
		FGF8		KIAA0196
		PPP2R5D		ST8SIA4
		BRS3		PIK3CG
		NFKB2		SLCO4C1
		TRIM8		TRIB1
		TNFRSF9		HBP1
		POLR1C		AP1M1
		WDR34		MYC
		PIK3CD		DHRS7B
		VEGFA		DYNC1LI2
		HMGB3		EIF4B
		MASP2		MAP2K3
		PTGES		CHERP
		MTOR		SLC35E1
		HSP90AB1		SUGT1
		BGN		WSB1
		NFKBIE		TMEM38A
		ABL1		FAM96B
		NUP214		CES2
		MFN2		SIN3B
		CASP7		MAD2L1
		TNFRSF1B		CBFB
		CRISP3		C5orf30
		TSC1		ITGB7
		IL17A		OLFM4
		IL17F		SLA
		IRAK1		WISP1
		CASP9		MRPL34
		FBXO9		PFDN5
		GRK5		MAN2A1
		PPAPDC1A		SLC25A46
		FGFR2		C12orf10
		VAV2		DNAJB9
		RXRA		TDRD3
		PADI4		DOCK4
		FCN2		SP1
		FCN1		BST2
		DMBT1		RASSF1
		C6orf57		SLC27A1
		GPSM1		PRR13
		CARD9		LIN7C
		MB21D1		PGLS
		NOTCH1		PIGS
		IL9R		SOX12
		PLA2G2A		CYB561D2
		TRAF2		CTCF
		FBXW5		KIAA0100
		C8G		FCHO1
		MUL1		MDFIC
		DOCK1		ATP5G2
		IRAK1BP1		TFEC
		NOXA1		CISH
		VENTX		TES
		CDC42		JAK3
		C1QA		PREB
		C1QC		MAPKAPK3
		C1QB		GFOD2
		KDM1A		DENND3
		AKIRIN2		RPL18A
		RUNX3		THAP11
		MAP3K7		SLC5A5
		TRIM63		NUTF2
		ASCC3		RPL23A
		HMGN2		YTHDC2
		RPS6KA1		CTRL
		HACE1		PSMB10
		ATG5		NFE2
		FCN3		FEM1C
		WASF2		CSNK2A1
		FGR		FLOT2
		IFI6		COPZ1
		FOXO3		TMED7
		PTAFR		DHRS13
		FYN		PGRMC2
		HDAC2		PHF17
		LCK		ITGA5
		HDAC1		ATG12
		GOPC		SCLT1
		TRIM62		KLF5
		GJA1		ABHD14B
		EIF2C4		AP3S1
		EIF2C1		DDX28
		EIF2C3		JUND
		ZC3H12A		LSM4
		ARG1		NCKAP1L
		VNN1		RPL29
		SMAP2		SSBP4
		MAP3K5		DUSP7
		IL22RA2		ELF2
		IFNGR1		TBC1D4
		TNFAIP3		ALAS1
		TAB2		SLC7A6
		MKNK1		ELL
		SLC22A3		FAM3C
		PLG		TNFAIP8
		MAP3K4		QSER1
		PARK2		HSD17B4
		RPS6KA2		ZC3H3
		CCR6		UCHL3
		DHCR24		CDH1
		C8A		EEF1D
		C8B		SCOC
		JUN		PYCRL
		JAK1		CD59
		PRKACB		PSMF1
		BCL10		NDUFA5
		GBP2		TBC1D9
		DR1		SNTB2
		VAV3		GDF1
		GNAI3		CPD
		GSTM1		ZNF330
		CSF1		NISCH
		CD53		PPM1G
		WNT2B		STAB1
		CAPZA1		HOMER3
		MOV10		NAT10
		SIKE1		CYB5B
		TRIM45		CLN5
		POLR3GL		SMARCA5
		PIAS3		DGKA
		POLR3C		LMNB1
		FCGR1A		SND1
		VPS45		PDHX
		CTSS		2015-03-02
		CTSK		MYCBP2
		TNFAIP8L2		CDK2
		SNX27		CD44
		THEM4		GLT8D1
		S100A10		SPCS1
		PGLYRP3		NEK4
		PGLYRP4		EVI2B
		S100A9		EVI2A
		S100A12		RAB11FIP4
		S100A8		UTP6
		S100A7		SLC25A6
		ADAR		SUZ12
		SHC1		GRINA
		MUC1		ABCE1
		PKLR		OTUD4
		RUSC1		OPLAH
		ARHGEF2		DDX19B
		CD5L		PA2G4
		CD1D		EXOSC4
		IFI16		TRIM44
		AIM2		NDUFA13
		FCER1A		COMMD9
		APCS		CYC1
		CRP		ST3GAL2
		SLAMF8		ZNF207
		SLAMF9		LSM6
		SLAMF6		TKT
		SLAMF1		ATP13A1
		SLAMF7		PSMD11
		LY9		P2RY8
		FCER1G		CDK5R1
		FCGR2A		API5
		FCGR3A		ATP6V1F
		CD247		HINT1
		SELE		TTC17
		MR1		SUPT7L
		RNASEL		ARHGAP10
		DHX9		ZNF85
		NCF2		CS
		ARPC5		SIRPA
		PTGS2		CD99
		PLA2G4A		CPSF1
		RGS2		ZNF23
		CFH		STAT2
		PTPRC		VPS28
		MAPKAPK2		PDYN
		IL10		ARHGEF3
		IL19		UBE2H
		C4BPB		TP53I11
		C4BPA		RPS3A
		CD55		FOSL2
		CR2		AP1G1
		CR1		SNRPB
		CD46		ZNF91
		IRF6		FAM116A
		TRAF5		ATP5B
		ATF3		DHODH
		DUSP10		PHF21A
		TLR5		SLMAP
		WNT3A		ARFIP1
		TRIM11		NACA
		TRIM67		DGKZ
		LGALS8		RPL8
		MAP1LC3C		MKLN1
		NLRP3		UQCRFS1
		TRIM58		MDK
		IGKC		WDR43
		IGKV4-1		TLR2
		IGKV5-2		AP2B1
		IGHE		CLIP4
		IGHG4		SLC22A4
		IGHG2		PSMD7
		IGHG1		CHCHD3
		IGHG3		EXOC4
		C2		PLRG1
		C4A		PXK
		MIR148B		DPY19L3
		MIR122		AKR1B1
		MIR107		WDR59
		MIR125B2		PDHB
		MIR373		KCTD6
		MIRLET7B		IDH3B
		MIRLET7E		RAD50
		MIR141		SHMT2
		MIR130A		GALNT14
		MIRLET7C		TMEM140
		MIR16-2		GPATCH1
		MIR203		TBL1X
		MIR21		CFDP1
		MIR328		PDGFC
		MIR181A2		CHST6
		MIR362		GABARAPL2
		MIR148A		KARS
		MIR126		DDB2
		MIR23A		GPI
		MIR378A		ATXN7
		MIR499A		ZNF302
		MIR16-1		RAPGEF2
		MIR372		TRIM24
		MIR23B		MAF
		MIR485		ZNF792
		MIR200C		2015-02-28
		MIR125B1		SCN1B
		MIR517A		HCCS
		MIR223		ZC3HAV1
		MIR517C		KLHL2
		MIR10B		BIRC6
		MIR15B		UQCRQ
		MIR187		FXYD5
		MIR146B		CDK4
		MIR152		LUC7L2
		DDX3X		TTC27
		GPR33		SUCLG2
		IFNA7		PLCG2
		IRF9		ZMYND11
		LTB4R		FNBP4
		UBD		PARP12
		KLRK1		NUP160
		TREX1		ARL6IP5
		NCKIPSD		SLC37A3
		LAT		CBR4
		CHUK		FAM98A
		NRAS		CRIM1
		KIR3DL2		MBTPS1
		MIR208B		PRPS2
		MIR1275		FFAR3
		CEBPD		SMARCA2
		PPP3R1		TLR7
		UBA52		FFAR2
		PLXNA4		NDUFB2
		MIR548G		TLR8
		DEFT1P2		C5orf15
		USP17L11		USP15
		IFNA4		CLCN3
		IFNA17		TCF7
		IFNA14		C4orf27
		IFNA13		AGK
		HLA-B		TMEM147
		TNF		SSBP1
		TRIM26		AVPR1A
		C4B		ATP2C2
		IRGM		GTPBP4
		MIF		EIF4E3
		NAIP		HMGB2
		DEFA1B		HEATR5B
		DEFA3		GPR27
		APOBEC3D		SAP30
		APOBEC3C		PROK2
		APOBEC3G		CCDC75
		IGKV1-8		USP10
		IGKV3-11		UBE2B
		IGKV3-20		RAB9A
		TICAM2		COX6B1
		ARPC4		EIF2AK2
		TLR9		CRISPLD2
		CRCP		XPOT
		PRKDC		PHF15
		LYN		TRAPPC2
		UBE2V1		PPP4R2
		CEBPA		TBK1
		DDOST		RPL23
		ARPC1A		IDI1
		LILRA2		RASSF3
		SIGLEC14		KIAA0182
		AC005013		CAMLG
		BRK1		GNS
		CLEC5A		OFD1
		IGLL5		COX4NB
		ITGB3		PSENEN
		MIR3148		COX4I1
		EGLN2		IRF8
		PIK3R2		H2AFY
		MIR29A		RPL19
		MIR155		DOCK9
		MIR146A		AGA
		CCL5		IRAK3
		PRSS3P2		FBXL20
		IKBKE		PFKP
		CCR6		GBE1
		TXNIP		QPCT
		IKBKG		DCTD
				MOSPD2
				NEUROD2
				GSTK1
				CAND1
				CDC42EP3
				TGFBI
				CASP2
				DYRK2
				SLC7A5
				CDKN2AIP
				ING2
				CYP1B1
				MDM1
				GPR18
				ITPA
				RAP1B
				CYBA
				BMX
				CASP3
				SSRP1
				PPAPDC2
				RNF166
				POLR2I
				TBCB
				ACSL1
				MINA
				CAPNS1
				TPK1
				ZNF146
				APRT
				UBE2L6
				CDC23
				SERPING1
				GALNS
				CPSF6
				CPOX
				TRAPPC2L
				THRA
				GRPR
				YEATS4
				CCT2
				ETF1
				HSPA9
				ZNF282
				TOMM70A
				RARA
				CYP4V2
				C11orf31
				SPG7
				MATR3
				ZNF467
				RPL13
				RBBP7
				KIAA1432
				LPXN
				ZFP91
				CCR7
				SMARCE1
				TMEM173
				CDK10
				PCNP
				REPS2
				C20orf27
				CXXC5
				ZFP30
				GIMAP7
				FRG1
				GIMAP4
				RPL24
				GIMAP5
				ZNF276
				DTX4
				KRT10
				MPEG1
				SCML1
				NFKBIZ
				RAB21
				RANBP6
				TBC1D15
				CDC25B
				SPINT2
				OSBP
				COX7A2L
				CBLB
				TPP2
				STX3
				ANKHD1
				MRPL16
				ZFP36L2
				TCN1
				PSMD8
				KRR1
				NAP1L1
				PHKA2
				MS4A7
				DZIP3
				MS4A1
				TRAT1
				CD14
				ERCC5
				MAP4K1
				ABCF2
				HARS
				LRPPRC
				CD96
				RNF24
				PRPF19
				TMEM109
				GDI2
				SLC15A3
				ECH1
				PDHA1
				MYF6
				CD6
				RHEB
				ABHD10
				LIN7A
				CD5
				LIG4
				PREPL
				PRNP
				TNFSF13B
				MRPS12
				PCDHB3
				ATG3
				ACLY
				TMEM138
				IRS2
				C12orf29
				PAF1
				COL4A1
				INSIG1
				SLC23A2
				EN2
				RPS16
				RBM33
				C11orf10
				FEN1
				HCRT
				DUSP6
				STAT5B
				ATP2B1
				STAT5A
				DIAPH1
				QTRTD1
				MCFD2
				EIF1AX
				RBM17
				TTC7A
				BEST1
				STAT3
				RAB20
				CLC
				CALM2
				EPYC
				CARS2
				PCNA
				FBL
				ATP6V0A1
				ING1
				PFKFB3
				PTPRN2
				GAP43
				KIAA0141
				AHNAK
				PSMC4
				MLX
				NUDT4
				NDFIP1
				UBE2N
				AKT2
				CDS2
				PRKCQ
				B3GAT3
				PSIP1
				GANAB
				PLXNC1
				PLD3
				SFMBT2
				ARHGAP26
				TMCC3
				NDUFA12
				ITIH5
				C11orf48
				NR2C1
				SOX1
				SERTAD3
				VEZT
				TUBGCP3
				METAP2
				POLR2G
				NDUFB4
				ATP11A
				SNRPF
				LARS
				ELK3
				RPL27
				PRDX4
				TCERG1
				IFI35
				ATP5C1
				SNRPA
				TMPO
				SLC25A3
				CD86
				RPS27A
				MTIF2
				PCID2
				CSTA
				RARRES3
				HTR4
				PARP9
				RTN3
				GATA3
				NBR1
				EIF2S3
				ADRB2
				ACTR6
				DHX8
				RPS6
				PDK3
				IL17B
				DUSP3
				CUL4A
				COX8A
				PTPLB
				CEACAM21
				CEACAM4
				CEACAM6
				CEACAM3
				AHSA2
				CSF1R
				RPS19
				XPO1
				TMCO3
				GNPTAB
				CCT4
				COMMD1
				TFDP1
				CCDC53
				UBTF
				ESRRA
				IFNA21
				CCDC14
				CD74
				MDH1
				RPS14
				NDST1
				UGP2
				POU2F2
				RASA3
				GK
				PELI1
				CDC16
				RPS6KA4
				GSK3A
				SERTAD2
				CDC123
				HSP90B1
				TNIP1
				RAB1A
				TDG
				SNX4
				ANXA6
				UPF3A
				SPRED2
				TXNRD1
				CEACAM1
				EFTUD2
				ETAA1
				SLC36A1
				RASGRP2
				PLEK
				NMT1
				G3BP1
				ARHGAP25
				CKAP4
				PLAA
				LARP1
				ANXA4
				ABTB1
				GMCL1
				CRY1
				MXD1
				CD177
				RUVBL1
				PWP1
				TIA1
				PRDM4
				GATA2
				PCYOX1
				SNRPG
				SART3
				ITK
				ACAD9
				MEN1
				TGFA
				ZNF428
				CYFIP2
				PLAUR
				SELPLG
				CORO1C
				ADAM19
				CNBP
				SNRPB2
				NSF
				CLINT1
				EHD1
				GOSR2
				CYBB
				H1FX
				DDX58
				ZNF230
				MPHOSPH10
				ZNF222
				DYNLT3
				HSPA14
				CCNJL
				DYSF
				KPNB1
				DSTN
				TBKBP1
				TBX21
				MRPL10
				PIK3R4
				DNAJA1
				CCT7
				SNX5
				CCNG1
				NFE2L1
				NUDCD2
				BCL3
				FAU
				SERPINB1
				MRPL49
				MID1IP1
				MRPL3
				BCOR
				B4GALT1
				OLAH
				DGUOK
				CDC42EP2
				RARS
				NPHP3
				BOLA3
				ATP2A2
				PANK3
				NMT2
				RELB
				CHMP5
				LTBP3
				CDV3
				LCP2
				PPTC7
				HVCN1
				ATP5G1
				PPP1CC
				RIPK1
				SEC23B
				EHBP1L1
				SRPRB
				NPM1
				SH2B3
				RYK
				NFX1
				ERCC1
				PTER
				RELA
				ANAPC13
				ZNF652
				CEP63
				RTN2
				RSU1
				ALDH2
				VASP
				OPA3
				HTRA2
				GPR4
				EML2
				ERP29
				SNRPD2
				PRPF4B
				TRAFD1
				CTSW
				AQP3
				NCK1
				CCDC85B
				HK2
				RPL6
				DRAP1
				SART1
				CPEB4
				MRPL19
				BANF1
				PGLYRP1
				SFXN1
				MRPL27
				DDX54
				UBE2R2
				TPCN1
				CDYL
				UBAP2
				KIAA1191
				CALM3
				HIGD2A
				TMSB10
				CLTB
				RBM19
				XRN2
				PRKD2
				AP2S1
				ZNF673
				MAT2A
				RNF7
				HK3
				VAMP8
				UIMC1
				ATP1B3
				LY86
				SAE1
				RREB1
				FBXO21
				C5AR1
				GNLY
				DHX34
				ST3GAL5
				ATR
				NDUFB11
				KPTN
				NAPA
				NME2
				PTCD3
				RAB24
				IMMT
				PEBP1
				GLTSCR2
				UTP18
				SEPW1
				COX11
				CD8A
				GRK6
				CD8B
				CST3
				CCDC64
				POLD4
				PLSCR2
				PLSCR1
				PDLIM7
				PPP1CA
				TRIM25
				RPLP0
				EEF1E1
				COIL
				TBC1D10C
				SCPEP1
				PXN
				AKAP1
				CORO1B
				NEBL
				DDX41
				MSI2
				GYG1
				MRPS23
				RPL18
				IL11RA
				AIP
				COX6A1
				HPS3
				VEZF1
				CDK2AP2
				DYNLL1
				GSTP1
				RNF10
				NDUFV1
				POP5
				COMMD2
				DBP
				LPO
				MAL
				RNF13
				GCNT2
				ALDH3B1
				NDUFS8
				TMEM14C
				ENTPD6
				TMEM14B
				EIF2A
				OASL
				SEPT4
				MAK
				PPP1R15A
				COMMD3
				NUCB1
				CAMKK2
				GPR171
				DUSP2
				P2RY14
				STARD7
				MTL5
				P2RY13
				CIAO1
				CPT1A
				CANX
				PRR11
				ANAPC5
				BMI1
				YPEL2
				MBNL1
				HIVEP1
				ARID5A
				CFP
				SQSTM1
				EDN1
				RAP2B
				RHOF
				TBC1D9B
				UXT
				HPD
				MME
				CA4
				PPFIA1
				MAPK9
				USP32
				SLC33A1
				GMPS
				COX5B
				ZAP70
				ZCCHC8
				MSRB2
				NADSYN1
				SSR3
				PIH1D1
				TIPARP
				CD83
				ALDH16A1
				OTUD1
				CCNL1
				FLT3LG
				DENR
				JARID2
				METTL2A
				RPL13A
				INPP4A
				PTX3
				RPS11
				UNC50
				GNB2L1
				MGAT4A
				NOSIP
				TANC2
				FTSJ1
				GFM1
				ARL6IP4
				LIPT1
				CYB561
				IRF3
				MRPL30
				INPPL1
				PRMT1
				MFSD1
				TXNDC9
				CDK2AP1
				EIF5B
				REV1
				EBP
				NUP153
				MAP3K3
				IFT80
				SMC4
				RBM3
				EIF2B1
				KPNA4
				PDCL3
				B3GALNT1
				RPL31
				TBC1D8
				PSMC5
				RNF149
				CCDC92
				ZNF664
				MAP4K4
				RAB6A
				NCOR2
				UBC
				DEK
				IL1R2
				UCP2
				IL1R1
				MBOAT1
				CDKAL1
				IL18R1
				IL18RAP
				NAPSB
				POLD3
				GPR160
				CD79B
				SLC15A4
				HCK
				RNF169
				ICAM2
				GLT1D1
				ERN1
				TM9SF4
				ARRB1
				RPS3
				PIM2
				DDX5
				PLAGL2
				GPR32
				RAN
				CLTA
				SULT1C2
				DGAT2
				RAB18
				GCC2
				GNE
				FNDC3B
				PRKRIR
				PUS1
				RANBP2
				ASXL1
				EP400
				TNFSF10
				PRKCA
				C20orf112
				ECT2
				ALDH5A1
				COMMD7
				PSMD12
				PITPNC1
				KLK11
				NOL11
				C6orf62
				GRHPR
				MAPRE1
				CLNS1A
				SIGLEC9
				NDUFC2
				NKG7
				WIPI1
				TBL1XR1
				PRKAR1A
				ANAPC1
				ZNF84
				FPR1
				ACTL6A
				POLR1B
				TMEM126B
				SLC20A1
				NDUFB5
				TMEM126A
				ABCA5
				CREBZF
				IL1A
				MAP2K6
				IL1B
				TRIM38
				DNAJC19
				PPP2R1A
				ZNF766
				FAM104A
				IL1RN
				EED
				MCCC1
				LAMP3
				ZNF438
[truncated: 1,104 more rows]
