# Supplementary material for: Profiling of immune related genes silenced in EBV-positive gastric carcinoma identified novel restriction factors of human gammaherpesviruses
Source: PLoS Pathog. 2020 Aug 25;16(8):e1008778. doi: 10.1371/journal.ppat.1008778 (PMC7473590; doi:10.1371/journal.ppat.1008778)
Supplement: S2 Table — (XLSX) [file ppat.1008778.s009.xlsx]

## Sheet: Supp.Table S2 - DE & DM IRGs  
DE - all genes							DE - IRGs							DM - IRGs
Gene	Log2_FC	pvalue	padj				Gene	Log2_FC	p-value	p-adj				probe	gene	chr	pos	adj.P.val
CLDN3	-7.65288	3.04133e-87	6.3643e-83				CLDN3	-7.65288	3.04e-87	6.36e-83				cg17683390	CLDN3	7	73184622	8.75e-39
C5orf63	-2.17597	3.88636e-31	4.0663e-27				LEFTY1	-5.22029	2.7e-18	1.89e-15				cg06636316	CCNE1	19	30303495	2.73e-38
SLC6A8	-3.12834	1.83926e-27	1.28295e-23				HOXA10	-4.76206	3.98e-24	1.19e-20				cg17974780	CLDN3	7	73184617	6.29e-38
GUCY2C	-4.61424	1.06262e-26	5.5591e-23				TMEM229A	-4.69745	3.35e-14	7.14e-12				cg17108838	ADM	11	10327138	1.5e-32
HOXA9	-4.42229	5.1264e-25	2.03365e-21				PRAME	-4.64527	1.47e-17	7.88e-15				cg23724858	TNXB	6	32055711	3.24e-32
ZIC5	-6.19712	5.83097e-25	2.03365e-21				DUOX2	-4.40738	3.58e-16	1.27e-13				cg26082174	AHNAK2	14	105444897	4.87e-32
HOXA10	-4.76206	3.9766e-24	1.18878e-20				PF4	-4.27761	1.31e-15	3.96e-13				cg23757899	P2RY2	11	72929173	6.29e-32
DUOX1	-3.50839	2.16126e-23	5.65333e-20				MT1H	-4.22905	5.64e-17	2.36e-14				cg07828276	AHNAK2	14	105444724	4.14e-31
FBXO2	-3.83109	6.55693e-23	1.43419e-19				ARHGDIG	-4.0966	6.71e-14	1.31e-11				cg18958585	AHNAK2	14	105444904	1.47e-30
ERVMER34-1	-4.34392	6.85362e-23	1.43419e-19				KCNH8	-4.07904	7.15e-19	5.75e-16				cg07162665	C1QTNF1	17	77020549	4.49e-30
CRAT	-2.28749	1.70505e-22	3.24362e-19				CALCA	-4.00171	6.5e-10	4.72e-08				cg13458335	BMP8B	1	40254859	7.39e-30
C2CD4B	-3.50183	2.00865e-22	3.50276e-19				GJB6	-3.91269	9.02e-12	1.09e-09				cg04858616	BMP8B	1	40255010	1.95e-29
ZNF185	-2.46734	2.44232e-22	3.93139e-19				NKX2-5	-3.8675	2.31e-09	1.42e-07				cg19559519	HOXA13	7	27239728	3.67e-29
LOC400643	-5.59392	4.65956e-22	6.96472e-19				C8G	-3.77808	2.43e-14	5.29e-12				cg20718724	P2RY2	11	72929382	6.11e-29
CDX1	-5.40261	5.42051e-22	7.56197e-19				HAPLN4	-3.56094	8.29e-17	3.4e-14				cg03603808	CCNE1	19	30303497	7.37e-29
TPD52L1	-3.72456	1.15612e-21	1.51207e-18				PCLO	-3.55548	2.63e-15	7.14e-13				cg00758584	BMP8B	1	40254741	2.05e-28
RCOR2	-3.38704	2.50958e-21	3.08915e-18				CADPS	-3.55467	9.55e-13	1.48e-10				cg26046204	P2RY2	11	72929170	2.38e-28
SCNN1A	-3.77477	6.11771e-21	7.11217e-18				CCK	-3.55207	4.32e-10	3.32e-08				cg09376537	CACNA1G	17	48638103	4.03e-28
TRPM2	-3.80286	1.48197e-20	1.6322e-17				ARC	-3.52591	1.74e-15	4.85e-13				cg06235582	HBA1	16	226668	5.27e-28
HYLS1	-1.94152	3.94903e-20	4.13187e-17				RBP4	-3.51667	6.3e-10	4.59e-08				cg02505409	ANGPTL4	19	8429160	6.24e-28
C9orf24	-2.89969	2.43451e-19	2.42593e-16				DUOX1	-3.50839	2.16e-23	5.65e-20				cg22178761	NKD2	5	1008828	6.35e-28
MIR196B	-5.51131	2.78549e-19	2.6495e-16				EREG	-3.49689	3.62e-12	4.86e-10				cg13599499	AHNAK2	14	105444874	1.19e-27
MFSD6L	-4.08582	4.18212e-19	3.64646e-16				PDIA2	-3.46164	8.17e-09	4.23e-07				cg18217145	BMP8B	1	40254695	1.5e-27
PRSS21	-4.84114	4.05236e-19	3.64646e-16				MT1G	-3.45138	3.73e-14	7.81e-12				cg18108008	BMP8B	1	40254529	2.37e-27
HOMER2	-3.58983	5.26719e-19	4.40885e-16				GAL	-3.43837	2.09e-08	9.51e-07				cg27452732	HBA1	16	226670	2.74e-27
KCNH8	-4.07904	7.14543e-19	5.75097e-16				PKP1	-3.42567	3.55e-09	2.06e-07				cg11201606	BMP8B	1	40254644	3.06e-27
MEP1A	-4.61317	9.18151e-19	7.11601e-16				FAM3B	-3.39994	9.85e-12	1.18e-09				cg16661654	ADM	11	10326549	5.59e-27
TTC40	-4.38045	1.75144e-18	1.30895e-15				CITED1	-3.3806	1.71e-15	4.84e-13				cg13538845	FAIM	3	138327501	6.39e-27
DPP4	-3.00595	2.11116e-18	1.52338e-15				FOXD1	-3.3568	4.91e-15	1.24e-12				cg08041364	JAG2	14	105635081	1.49e-26
LEFTY1	-5.22029	2.70339e-18	1.8857e-15				F7	-3.29254	1.68e-11	1.9e-09				cg20309794	CLDN3	7	73184656	3.12e-26
TRIM54	-4.55105	3.0387e-18	2.05122e-15				CLDN6	-3.2688	7.87e-07	2.12e-05				cg23548479	CDKN1C	11	2906679	4.49e-26
HOXB-AS5	-4.64642	3.89462e-18	2.54684e-15				NKX2-2	-3.18643	2.61e-05	0.000394754				cg02048807	AHNAK2	14	105444384	4.86e-26
LOC442497	-4.09318	5.20172e-18	3.29852e-15				PTPRN	-3.17944	7.84e-11	7.6e-09				cg23146358	CDKN1C	11	2905496	5.61e-26
A2LD1	-1.77984	5.69219e-18	3.40328e-15				BMP3	-3.16867	9.74e-08	3.62e-06				cg23804481	PRUNE2	9	79521093	6.7e-26
AK127124	-4.30026	5.53712e-18	3.40328e-15				LTK	-3.16785	4.44e-17	1.98e-14				cg09996288	TNXB	6	32055517	6.82e-26
MUC12	-4.02126	7.7058e-18	4.47921e-15				SST	-3.14365	9.49e-06	0.000173581				cg08428129	TBX1	22	19744239	6.95e-26
KCNK15	-4.02733	8.28373e-18	4.68501e-15				APOB	-3.13891	5.05e-07	1.47e-05				cg09135695	CACNA1G	17	48638091	7.27e-26
TMEM52	-3.02225	1.05122e-17	5.78892e-15				SCN2A	-3.09564	3.93e-09	2.23e-07				cg01875418	P2RY2	11	72929368	8.04e-26
PRAME	-4.64527	1.46806e-17	7.87707e-15				POU4F1	-3.00744	8.66e-07	2.28e-05				cg00334798	P2RY2	11	72929553	1.16e-25
DUSP9	-5.17586	1.82258e-17	9.53481e-15				DPP4	-3.00595	2.11e-18	1.52e-15				cg26013434	P2RY2	11	72929394	1.2e-25
EGR4	-3.76856	2.03936e-17	1.04087e-14				PEG10	-2.96308	1.06e-13	1.96e-11				cg10383028	CACNA1G	17	48638097	3.54e-25
TM4SF20	-4.73497	2.27986e-17	1.13591e-14				TCAM1P	-2.95736	1.28e-05	0.000219941				cg01294058	CDKN1C	11	2905554	4.29e-25
TFAP2C	-3.78419	2.37476e-17	1.15568e-14				CDHR2	-2.92884	3.78e-11	3.98e-09				cg18488430	NKD2	5	1008858	5.26e-25
CXCL11	3.27687	3.88347e-17	1.84694e-14				LY6D	-2.85092	7.25e-07	1.98e-05				cg19613400	BMP8B	1	40254712	7.53e-25
ENTPD8	-3.46049	4.19779e-17	1.90963e-14				SCIN	-2.83077	1.32e-15	3.96e-13				cg03741406	BMP8B	1	40255103	1.29e-24
FAM131C	-4.67356	4.19251e-17	1.90963e-14				NKD2	-2.8288	2.83e-09	1.67e-07				cg19807376	TNXB	6	32055447	1.84e-24
LTK	-3.16785	4.44244e-17	1.97793e-14				DSG1	-2.81843	9.55e-07	2.46e-05				cg14363841	CLDN3	7	73185036	1.92e-24
MUC2	-4.89523	4.61172e-17	2.01052e-14				SYT7	-2.81696	2.75e-09	1.64e-07				cg18430624	ADM	11	10326585	4.39e-24
DUOXA2	-4.58374	5.29445e-17	2.26105e-14				MAL	-2.79862	4.99e-08	2.03e-06				cg19714940	ADM	11	10326573	4.45e-24
MT1H	-4.22905	5.64232e-17	2.36142e-14				REG3A	-2.79788	0.000114964	0.00130394				cg14489366	PRUNE2	9	79521082	4.74e-24
HAPLN4	-3.56094	8.288e-17	3.40068e-14				PAX4	-2.78815	3.96e-05	0.00055522				cg21868779	AHNAK2	14	105444910	5.14e-24
TM6SF2	-3.99463	9.10075e-17	3.66235e-14				ARHGEF4	-2.78773	1.2e-10	1.09e-08				cg09114581	TNXB;TNXB	6	32077103	5.53e-24
CDH17	-4.04326	1.1891e-16	4.69492e-14				ACHE	-2.74821	1.9e-12	2.67e-10				cg07925282	CAV1	7	116164950	8.08e-24
CISD1	-1.00311	1.55924e-16	6.04235e-14				RFX6	-2.73341	1.95e-05	0.00030947				cg17001689	TNXB	6	32055525	1.15e-23
ABCG8	-4.68279	2.33468e-16	8.88283e-14				MT1M	-2.67138	1.93e-10	1.63e-08				cg20430847	HES5	1	2461820	1.34e-23
BMP8B	-2.22273	2.38472e-16	8.9112e-14				FOXJ1	-2.66854	1.2e-05	0.000208389				cg21460606	TNXB	6	32055402	1.66e-23
NDNF	-3.3057	2.6561e-16	9.75115e-14				TRIM72	-2.66471	4.34e-05	0.000599642				cg08349573	C1QTNF1;C1QTNF1	17	77020243	2.06e-23
INSM1	-4.19037	3.31208e-16	1.19498e-13				KRT20	-2.66183	1.53e-05	0.000252409				cg18329349	CAV1;CAV1	7	116164847	2.38e-23
DUOX2	-4.40738	3.58234e-16	1.27058e-13				BMP7	-2.65051	2.81e-09	1.66e-07				cg01039695	LGI3;LGI3	8	22014129	2.99e-23
B3GALNT1	-2.15605	4.14778e-16	1.43642e-13				DSG4	-2.64108	4.06e-06	8.4e-05				cg12228707	ADM	11	10326589	3.39e-23
WISP3	-4.32834	4.18723e-16	1.43642e-13				INHA	-2.60257	1.04e-08	5.17e-07				cg24980893	CAV1	7	116164709	3.94e-23
EEF1A2	-4.07741	4.60695e-16	1.55492e-13				CLCA2	-2.56932	3.25e-06	6.99e-05				cg17731261	ACHE;ACHE	7	100493811	4.27e-23
F12	-3.06391	5.09987e-16	1.69397e-13				WNK2	-2.55742	2.71e-10	2.23e-08				cg11234708	ACHE;ACHE	7	100493365	4.49e-23
KCNK9	-3.4812	6.41373e-16	2.09709e-13				TIMP4	-2.548	2.73e-08	1.17e-06				cg24440468	CLDN3	7	73184642	4.57e-23
GPR158	-3.606	6.7442e-16	2.17122e-13				ANK1	-2.54788	1.5e-09	9.8e-08				cg09639735	ADM	11	10326570	4.79e-23
NPW	-4.03585	7.70433e-16	2.44274e-13				RET	-2.54501	1.94e-09	1.22e-07				cg12234855	CLDN3	7	73184671	5.95e-23
CHST5	-3.79369	8.10833e-16	2.5139e-13				ATOH1	-2.54416	7.94e-05	0.000976974				cg09827752	HES5	1	2461823	5.95e-23
IGFBP1	-4.53625	8.16905e-16	2.5139e-13				KIRREL2	-2.52868	2.46e-08	1.08e-06				cg01643091	C1QTNF1;C1QTNF1;C1QTNF1;C1QTNF1	17	77020494	8.67e-23
SCIN	-2.83077	1.32331e-15	3.95594e-13				CRIP3	-2.52605	3.35e-09	1.95e-07				cg05311388	SCIN	7	12610196	8.96e-23
PF4	-4.27761	1.31214e-15	3.95594e-13				SLC13A2	-2.48288	1.18e-05	0.000206486				cg08028651	CAV1	7	116164836	9.01e-23
LOC148189	-1.93789	1.42108e-15	4.18838e-13				WNK4	-2.47966	1.81e-09	1.16e-07				cg15916166	FAIM;FAIM;FAIM;FAIM	3	138327519	1.08e-22
KRT7	-3.74096	1.53581e-15	4.46365e-13				SLURP1	-2.45804	0.000813221	0.00604743				cg24668089	KCNH8	3	19189751	1.71e-22
RIBC2	-2.75987	1.56348e-15	4.48183e-13				CD177	-2.44863	1.23e-05	0.000213826				cg21227610	STEAP4	7	87936078	1.93e-22
CITED1	-3.3806	1.71238e-15	4.84232e-13				TLX1	-2.44521	6.31e-05	0.00081182				cg13441983	ADM	11	10327014	2.43e-22
ARC	-3.52591	1.73798e-15	4.84921e-13				RAB3C	-2.43373	6.97e-08	2.71e-06				cg02277383	ANGPTL4;ANGPTL4;ANGPTL4;ANGPTL4	19	8429166	4.09e-22
SLC35D3	-4.3142	2.08014e-15	5.7275e-13				RIMS4	-2.4138	3.3e-06	7.1e-05				cg14318946	P2RY2;P2RY2;P2RY2	11	72929312	6.19e-22
PCLO	-3.55548	2.62802e-15	7.14207e-13				PCSK1	-2.40989	2.74e-08	1.17e-06				cg07964538	CAV1	7	116164767	6.66e-22
KCNK6	-1.60379	3.1405e-15	8.42541e-13				PTGS2	-2.39901	2.03e-09	1.28e-07				cg03558805	CLDN3	7	73184883	7.38e-22
NLRP6	-3.92224	3.42015e-15	8.83581e-13				LY6K	-2.38209	2.28e-08	1.01e-06				cg20919799	CDKN1C;CDKN1C;CDKN1C	11	2906667	7.68e-22
MIOX	-3.97368	3.39788e-15	8.83581e-13				IGFALS	-2.37875	3.85e-06	8.02e-05				cg26839117	CAV1	7	116166214	1.07e-21
CYP3A4	-4.45705	3.38945e-15	8.83581e-13				SYT1	-2.35916	4.38e-07	1.3e-05				cg11110643	P2RY2;P2RY2;P2RY2	11	72929135	1.2e-21
ANPEP	-3.87958	4.47428e-15	1.14182e-12				CNTNAP3	-2.3415	1.37e-08	6.65e-07				cg14953397	CLDN3	7	73185034	1.3e-21
FOXD1	-3.3568	4.91116e-15	1.2382e-12				NEUROD1	-2.33575	0.000530327	0.00433663				cg03387066	KCNIP3;KCNIP3	2	96011321	1.95e-21
TUBAL3	-3.82545	5.79832e-15	1.44447e-12				DEFA5	-2.33417	0.00307474	0.0166813				cg15688670	BDNF;BDNF;BDNF;BDNF;BDNF;BDNF;BDNF;BDNF;BDNF;BDNF;BDNF;BDNF;BDNF;BDNF	11	27723190	1.99e-21
AX747684	-2.83617	7.98525e-15	1.96587e-12				TAC1	-2.31369	0.00101519	0.00715525				cg26571618	P2RY2;P2RY2;P2RY2	11	72929307	2.09e-21
LOC283104	-1.36172	8.69852e-15	2.11657e-12				GREM2	-2.31051	2.78e-06	6.11e-05				cg18337803	CACNA1G;CACNA1G;CACNA1G;CACNA1G;CACNA1G;CACNA1G;CACNA1G;CACNA1G;CACNA1G;CACNA1G;CACNA1G;CACNA1G;CACNA1G;CACNA1G;CACNA1G	17	48638187	2.12e-21
TFR2	-2.83626	8.88186e-15	2.13634e-12				CIB2	-2.29923	2.77e-10	2.25e-08				cg03270935	DGCR5	22	18957848	2.25e-21
PPP1R1B	-3.88153	9.01229e-15	2.14308e-12				LGI3	-2.29444	8.97e-06	0.000165294				cg27220968	ACHE;ACHE	7	100493724	2.28e-21
MESP1	-3.07215	1.00234e-14	2.35674e-12				SCARA5	-2.28504	5.95e-06	0.00011682				cg06620911	ANGPTL4;ANGPTL4;ANGPTL4;ANGPTL4	19	8429034	2.42e-21
FAM189A1	-4.21182	1.08297e-14	2.51802e-12				DRD1	-2.28165	4.9e-05	0.000663322				cg06839900	HES5	1	2461900	2.43e-21
AK307207	-4.13163	1.12392e-14	2.58453e-12				B4GALNT2	-2.27854	0.000652484	0.00510616				cg10848754	CDKN2BAS;CDKN2A	9	21995733	2.96e-21
ATP2C1	1.00893	1.25455e-14	2.85356e-12				KCNIP3	-2.275	6.28e-09	3.36e-07				cg00870179	HOXA10;HOXA10	7	27219516	3.09e-21
KLK1	-3.7138	1.57454e-14	3.5429e-12				HOXA13	-2.2638	0.000270833	0.0025633				cg23973417	CAV1	7	116164753	3.11e-21
TMEM151A	-3.53988	2.04867e-14	4.56069e-12				S100A7	-2.25022	0.000287285	0.00267783				cg14430974	CDKN2BAS;CDKN2A	9	21995735	3.51e-21
C8G	-3.77808	2.42626e-14	5.28875e-12				CDKN2A	-2.23727	1.62e-07	5.54e-06				cg25783579	STEAP4	7	87936385	3.75e-21
FZD9	-3.23502	2.67013e-14	5.76031e-12				BMP8B	-2.22273	2.38e-16	8.91e-14				cg18996910	C1QTNF1;C1QTNF1	17	77020220	3.97e-21
TMEM229A	-4.69745	3.34516e-14	7.14295e-12				NKX3-2	-2.19464	3.52e-06	7.48e-05				cg24235904	P2RY2;P2RY2;P2RY2	11	72929167	4.46e-21
LINC00346	-1.99086	3.69591e-14	7.81218e-12				AMBP	-2.16484	3.32e-08	1.4e-06				cg05989775	CDKN1C;CDKN1C;CDKN1C;CDKN1C;CDKN1C;CDKN1C	11	2906934	5.03e-21
MT1G	-3.45138	3.73409e-14	7.81396e-12				B3GALNT1	-2.15605	4.15e-16	1.44e-13				cg01116067	HES5	1	2461838	6.62e-21
DDB2	1.15124	3.88689e-14	8.05318e-12				IL17C	-2.12839	8.86e-06	0.000163841				cg18417373	TNXB;TNXB	6	32077097	6.79e-21
ATP2A1	1.31168	4.06659e-14	8.34289e-12				PRKAA2	-2.1242	5.28e-06	0.000105107				cg18045575	CGREF1;CGREF1;CGREF1;CGREF1;CGREF1	2	27341901	7.74e-21
CXCL10	2.8918	4.36269e-14	8.86346e-12				ELANE	-2.11779	3.3e-05	0.000478666				cg03780905	ADM	11	10326565	8.75e-21
CYP2W1	-4.18306	4.51547e-14	9.08565e-12				ADM	-2.11122	3.02e-10	2.44e-08				cg16836589	CCNE1;CCNE1	19	30303674	9.17e-21
CX3CL1	2.54058	5.49225e-14	1.09458e-11				AQP3	-2.10866	9.51e-07	2.46e-05				cg26502671	CLDN3	7	73184665	1.13e-20
CHST6	-2.42972	6.29293e-14	1.24232e-11				EDN3	-2.10774	7.75e-05	0.00095892				cg04025074	PRLR	5	35229908	1.32e-20
ARHGDIG	-4.0966	6.71459e-14	1.31317e-11				FCER2	-2.07534	1.84e-05	0.000294865				cg19430577	STEAP4	7	87936225	1.34e-20
PPP2R2C	-4.00552	6.97035e-14	1.35057e-11				PROC	-2.06069	7.64e-06	0.000143768				cg04004754	SATB1;SATB1;SATB1	3	18466481	1.4e-20
HAR1B	-3.38796	7.84002e-14	1.50514e-11				PRLR	-2.05751	3.62e-05	0.000517635				cg02345266	NKD2	5	1008964	1.53e-20
SLC7A4	-3.64252	9.05785e-14	1.72313e-11				SNAP25	-2.04752	8.05e-07	2.15e-05				cg01641361	DGCR5	22	18957839	1.64e-20
TXNRD3	-2.017	9.90381e-14	1.86709e-11				DRD2	-2.04688	2.02e-05	0.000319014				cg20385508	PROC	2	128180829	1.87e-20
C5orf42	-1.91406	1.02502e-13	1.91514e-11				DCHS2	-2.04255	7.26e-05	0.000909667				cg27475126	CCNE1;CCNE1	19	30303651	2.57e-20
PEG10	-2.96308	1.06102e-13	1.96486e-11				BEX2	-2.04042	1.98e-05	0.000313337				cg00728317	MT1F	16	56692033	3.02e-20
FAM84A	-2.97455	1.16273e-13	2.13432e-11				ANGPTL4	-2.0373	2.22e-08	1e-06				cg01507044	SACS	13	23949294	3.25e-20
NLRP11	2.88713	1.4994e-13	2.72839e-11				APOC3	-2.03208	0.00438769	0.0219342				cg17755964	HES5	1	2461834	3.94e-20
KLK13	-4.25746	1.5689e-13	2.83024e-11				TKTL1	-2.02871	2.54e-05	0.000387499				cg20811266	CAV1;CAV1	7	116164877	5.33e-20
DUOXA1	-3.82952	1.63174e-13	2.91845e-11				CACNA1G	-2.02814	1.3e-07	4.59e-06				cg17047659	HOXA10;HOXA10	7	27219704	5.38e-20
LRRN1	-3.43291	2.81437e-13	4.99097e-11				HES5	-2.01863	1.24e-05	0.000214738				cg06686058	ADM;ADM	11	10326672	5.83e-20
KIF26A	-3.05697	3.04409e-13	5.33529e-11				CHRNB2	-2.0185	4.59e-07	1.36e-05				cg11930592	MSX1	4	4861820	5.85e-20
BCL2L10	-3.99376	3.05952e-13	5.33529e-11				IL11	-2.00628	6.49e-05	0.000829026				cg07836831	HES5	1	2460865	6.28e-20
DSCR6	-4.21585	3.33883e-13	5.77424e-11				IL1B	-2.00468	2.05e-05	0.000322001				cg15578015	HES4;HES4	1	934409	7.39e-20
BC024732	-1.86879	4.07096e-13	6.9827e-11				APLP1	-1.99611	1.42e-10	1.25e-08				cg06231244	HES5	1	2460761	7.6e-20
NEUROG3	-4.38667	4.85594e-13	8.26141e-11				SDK2	-1.99046	3.12e-08	1.32e-06				cg02199397	CLDN6	16	3068315	7.89e-20
CRABP2	-2.94276	5.09866e-13	8.6044e-11				SFRP1	-1.98736	0.000108589	0.00124648				cg01620849	CACNA1G;CACNA1G;CACNA1G;CACNA1G;CACNA1G;CACNA1G;CACNA1G;CACNA1G;CACNA1G;CACNA1G;CACNA1G;CACNA1G;CACNA1G;CACNA1G;CACNA1G	17	48637348	1e-19
CHP2	-4.85601	5.54343e-13	9.28014e-11				FUT3	-1.98413	8.13e-05	0.000995673				cg24769513	ACHE;ACHE;ACHE;ACHE	7	100493500	1.08e-19
TGM3	-4.47341	5.87031e-13	9.74938e-11				LYVE1	-1.98007	2.83e-08	1.2e-06				cg25066040	HES4;HES4	1	936229	1.1e-19
DUSP27	-4.34732	6.42219e-13	1.05819e-10				IRS2	-1.9757	1.49e-10	1.3e-08				cg26687844	CAV1;CAV1	7	116164935	1.21e-19
TMEM65	-1.19817	7.245e-13	1.18444e-10				SNPH	-1.94609	1.73e-08	8.06e-07				cg14534987	CGREF1;CGREF1;CGREF1;CGREF1;CGREF1	2	27341893	1.25e-19
TMEM220	-1.78597	7.73313e-13	1.25445e-10				MMP3	-1.93659	0.000767665	0.00578055				cg10825876	PLA2R1;PLA2R1	2	160919147	1.26e-19
MIR3185	-4.24073	8.41445e-13	1.34413e-10				COL7A1	-1.92918	6.7e-08	2.64e-06				cg20467136	CACNA1G;CACNA1G;CACNA1G;CACNA1G;CACNA1G;CACNA1G;CACNA1G;CACNA1G;CACNA1G;CACNA1G;CACNA1G;CACNA1G;CACNA1G;CACNA1G;CACNA1G	17	48638190	1.43e-19
SLC29A4	-2.5144	8.66379e-13	1.37347e-10				PCDHB2	-1.91794	2.08e-08	9.46e-07				cg15914769	BDNF;BDNF;BDNF;BDNF;BDNF;BDNF;BDNF;BDNF;BDNF;BDNF;BDNF;BDNF;BDNF;BDNF	11	27722774	1.54e-19
PRODH	3.3449	9.19309e-13	1.44643e-10				SRPX	-1.90988	3.75e-06	7.89e-05				cg01962510	DGCR5	22	18957837	1.81e-19
ULK2	-1.56892	9.61136e-13	1.47722e-10				F2	-1.90638	0.000336252	0.00304211				cg20357910	PLA2R1;PLA2R1	2	160919149	1.82e-19
BC035340	-3.52267	9.67116e-13	1.47722e-10				MLXIPL	-1.90611	0.000401864	0.00349227				cg13996209	SUGT1P1;AQP3	9	33447594	2.27e-19
CADPS	-3.55467	9.54844e-13	1.47722e-10				PTPRT	-1.89682	2.94e-05	0.000436151				cg02740950	TNXB	6	32055534	2.32e-19
POTEF	-3.99878	1.03839e-12	1.57458e-10				CNR1	-1.88268	6.9e-05	0.000874324				cg18178010	TNXB	6	32055629	2.5e-19
RANBP17	-2.4849	1.0779e-12	1.62274e-10				CDSN	-1.8722	6.93e-07	1.9e-05				cg04428700	HOXA13	7	27239556	2.79e-19
TXNRD3NB	-2.00072	1.15129e-12	1.72086e-10				TREM1	-1.86975	9.28e-07	2.42e-05				cg13522244	CAV1	7	116164762	2.88e-19
STK32C	-1.79456	1.34853e-12	2.00137e-10				S100A8	-1.86355	1.06e-05	0.000188986				cg04321580	ARC	8	143696133	3.55e-19
GPR37L1	-1.84046	1.36581e-12	2.01275e-10				FOXL2	-1.86028	0.000632578	0.00497831				cg07443287	WNT5B;WNT5B	12	1739687	3.91e-19
EPHX3	-3.20347	1.55919e-12	2.26581e-10				PCDHB6	-1.85088	5.24e-06	0.000104462				cg05095110	HES4;HES4	1	934390	4.08e-19
FEV	-4.40637	1.54861e-12	2.26581e-10				FAM3D	-1.84454	7.47e-05	0.000931824				cg06903818	AHNAK2;AHNAK2	14	105444575	4.95e-19
FAM155B	-4.0211	1.66685e-12	2.40555e-10				AQP2	-1.84375	0.00181874	0.0111186				cg06726602	APLP1;APLP1	19	36360396	5.8e-19
GALNT14	-2.82966	1.75768e-12	2.51926e-10				NEFL	-1.84121	0.000752152	0.00569126				cg18500192	KCNH8	3	19189930	6.49e-19
HOXC4	1.52445	1.78376e-12	2.53464e-10				CMA1	-1.83905	0.000550412	0.00444941				cg00670742	CD8A	2	87034831	6.51e-19
OSBP2	-2.06846	1.79263e-12	2.53464e-10				SELE	-1.83088	2.17e-06	4.93e-05				cg08526637	CAV1	7	116166339	6.68e-19
ACHE	-2.74821	1.90173e-12	2.67085e-10				MKX	-1.82741	7.04e-06	0.000134205				cg03717979	MSX1	4	4862184	7.02e-19
EPHX4	-2.26186	1.93732e-12	2.7027e-10				VNN1	-1.82717	4.53e-06	9.2e-05				cg22865058	CDKN1C;CDKN1C;CDKN1C	11	2905931	7.12e-19
MLYCD	-1.383	2.08503e-12	2.88949e-10				DSG3	-1.82628	0.00174833	0.0108043				cg02297616	BMP8B	1	40255140	7.95e-19
MFAP3L	-2.7092	2.66849e-12	3.67374e-10				ILDR2	-1.82007	6.35e-07	1.77e-05				cg01312997	PROC	2	128180646	8.11e-19
REEP6	-2.1877	3.16398e-12	4.32741e-10				SPP1	-1.81293	3.08e-05	0.00045207				cg04846781	TNXB;TNXB	6	32077084	8.2e-19
TNNC2	-2.85072	3.36215e-12	4.56859e-10				APOA1	-1.79903	0.00067331	0.00522549				cg03548673	ADM	11	10326329	8.46e-19
HPN	-3.22232	3.40441e-12	4.59617e-10				CALY	-1.79504	5.78e-05	0.000757844				cg03065383	KCNIP3;KCNIP3	2	96011964	9.21e-19
EREG	-3.49689	3.6212e-12	4.85752e-10				CCR3	-1.78498	0.00016451	0.00172299				cg07541786	SCIN;SCIN	7	12610355	1.05e-18
SLC16A10	-2.25473	4.28568e-12	5.71224e-10				ABLIM3	-1.75969	5.59e-09	3.04e-07				cg06677140	MSX1	4	4862015	1.08e-18
LDHD	-2.04039	4.42658e-12	5.8627e-10				WNT4	-1.75766	0.00011165	0.00127532				cg03158400	FAM3B;FAM3B	21	42688886	1.09e-18
GNAI1	-1.67295	4.50907e-12	5.93439e-10				CCNE1	-1.75496	1.38e-08	6.69e-07				cg11271605	STEAP4	7	87936282	1.12e-18
MLLT4-AS1	-2.15787	4.54637e-12	5.94608e-10				CFD	-1.75478	1.18e-06	2.93e-05				cg20792512	WNT4	1	22469190	1.25e-18
NOL3	-1.57959	4.77115e-12	6.16304e-10				PROK2	-1.75312	0.000182441	0.00186242				cg16766889	CACNA1G;CACNA1G;CACNA1G;CACNA1G;CACNA1G;CACNA1G;CACNA1G;CACNA1G;CACNA1G;CACNA1G;CACNA1G;CACNA1G;CACNA1G;CACNA1G;CACNA1G	17	48637951	1.28e-18
PAK6	-2.15638	4.76178e-12	6.16304e-10				SFTPD	-1.73229	0.00034527	0.00309958				cg27656486	JAG2;JAG2	14	105635239	1.48e-18
NANOS3	-2.74011	4.81263e-12	6.17847e-10				PLA2R1	-1.72715	9.38e-09	4.76e-07				cg08551248	BMP8B	1	40255129	1.59e-18
C6orf123	-2.4362	6.00726e-12	7.66512e-10				ADRA2A	-1.72566	0.000535915	0.00437045				cg04672351	BDNF;BDNF;BDNF;BDNF;BDNF;BDNF;BDNF;BDNF;BDNF;BDNF;BDNF;BDNF;BDNF;BDNF;BDNF	11	27722889	1.68e-18
ADSSL1	-1.98011	6.1198e-12	7.76139e-10				CASQ1	-1.70235	0.000301172	0.0027874				cg06397837	HOXA13	7	27240251	1.84e-18
SLC6A20	-3.10441	6.23186e-12	7.8559e-10				IL8	-1.7005	0.000272303	0.00257255				cg20663200	AFAP1L2;AFAP1L2	10	116163392	1.98e-18
ZNF683	2.65672	6.34037e-12	7.94482e-10				HCAR2	-1.69808	0.000853667	0.00628615				cg09686236	KCNIP3;KCNIP3	2	96011915	2.11e-18
NAGS	-1.7251	6.44028e-12	8.02198e-10				MMRN1	-1.69425	2.64e-05	0.000398457				cg08108311	WNK4	17	40932746	2.3e-18
LOC100131726	-3.45272	7.75054e-12	9.59691e-10				OXT	-1.68056	2.24e-05	0.000346868				cg10811474	ANGPTL4;ANGPTL4	19	8428787	2.31e-18
FBXO44	-1.85641	7.83958e-12	9.65006e-10				ALDOB	-1.66995	0.00355634	0.0186516				cg00783104	ANK1;ANK1;ANK1;ANK1;ANK1	8	41655894	2.38e-18
NPM2	-2.58326	8.65488e-12	1.05913e-09				SSPO	-1.65844	7.48e-06	0.000141409				cg22934295	CCK;CCK	3	42306385	2.46e-18
SPDYC	-3.73575	8.8201e-12	1.07308e-09				RAET1E	-1.65815	1.49e-07	5.16e-06				cg12573516	CACNA1G;CACNA1G;CACNA1G;CACNA1G;CACNA1G;CACNA1G;CACNA1G;CACNA1G;CACNA1G;CACNA1G;CACNA1G;CACNA1G;CACNA1G;CACNA1G;CACNA1G	17	48637649	2.67e-18
GJB6	-3.91269	9.01731e-12	1.09073e-09				MUC4	-1.65066	0.00379708	0.0196715				cg22175303	FAIM;FAIM;FAIM;FAIM	3	138327450	2.67e-18
FAM3B	-3.39994	9.85062e-12	1.18468e-09				CR2	-1.64261	0.00237483	0.0136677				cg05483184	TNXB	6	32055393	2.97e-18
KHDRBS3	-2.3111	1.06415e-11	1.27248e-09				CDKN2B-AS1	-1.64079	1.11e-05	0.000196989				cg02345798	DGCR5	22	18957892	3.25e-18
PPP1R14D	-2.76426	1.09579e-11	1.30287e-09				MAEL	-1.63121	8.42e-05	0.00102391				cg24104567	WNK4	17	40932508	4.11e-18
CNTD2	-3.2271	1.17764e-11	1.39227e-09				CIDEC	-1.61851	3.63e-06	7.67e-05				cg04085025	SCRN1;SCRN1;SCRN1;SCRN1	7	30029442	4.73e-18
CXCL9	2.58715	1.22423e-11	1.43372e-09				SCRN1	-1.61314	1.99e-08	9.09e-07				cg02843237	ADM	11	10326289	5.63e-18
LOC100506305	-4.05431	1.2264e-11	1.43372e-09				CES1	-1.60697	0.000199426	0.00200153				cg13543375	WNT4	1	22470218	5.64e-18
BC075797	-2.53139	1.25786e-11	1.46233e-09				PPP1R1A	-1.60504	0.00426561	0.0214779				cg17469978	CAV1	7	116164704	5.73e-18
APOBEC3H	1.73456	1.2868e-11	1.4865e-09				CEACAM5	-1.60422	0.00224369	0.0130602				cg16158807	WNK2	9	95946891	6.26e-18
LOC440905	-4.31337	1.29286e-11	1.4865e-09				NTSR1	-1.59938	0.00329128	0.0175638				cg04554033	C1QTNF1;C1QTNF1	17	77020041	7.66e-18
AK130329	-2.5157	1.44518e-11	1.65256e-09				BNIP3	-1.59799	3.87e-10	3.02e-08				cg06327267	CAV1	7	116165142	7.89e-18
RHOF	-1.70004	1.50589e-11	1.71262e-09				TUB	-1.59548	2.27e-05	0.000349719				cg16872520	P2RY2;P2RY2;P2RY2	11	72929124	8.11e-18
F7	-3.29254	1.67903e-11	1.89921e-09				SFRP2	-1.59345	0.0023221	0.0134196				cg23124755	SUGT1P1;AQP3	9	33447476	8.22e-18
DACH1	-2.48268	1.76586e-11	1.97606e-09				P2RY2	-1.58696	3.37e-05	0.000487881				cg11823230	TNXB	6	32055385	8.52e-18
FABP1	-4.75192	1.7565e-11	1.97606e-09				COL20A1	-1.58307	0.000906816	0.00659119				cg13235817	ACHE;ACHE	7	100494424	9.72e-18
TMEM117	-1.21743	1.92097e-11	2.1382e-09				NOL3	-1.57959	4.77e-12	6.16e-10				cg10639440	SCRN1;SCRN1;SCRN1;SCRN1	7	30029231	1e-17
RHCG	-4.44148	2.08501e-11	2.30851e-09				HCG4	-1.57891	0.00151521	0.00967867				cg17262025	SCIN;SCIN	7	12610384	1.08e-17
C3orf67	-2.76133	2.13833e-11	2.35509e-09				OSM	-1.57608	0.000501632	0.00417216				cg16883282	CD8A;CD8A	2	87035278	1.28e-17
RAB36	-1.88132	2.35331e-11	2.57829e-09				CSF2	-1.57247	0.00201751	0.0120246				cg20200605	APOA1	11	116706864	1.32e-17
KCNS1	-3.26642	2.57227e-11	2.80351e-09				FNDC4	-1.56598	4.31e-07	1.28e-05				cg15923947	HES5	1	2461929	1.58e-17
FAM55B	-3.72817	2.82248e-11	3.06027e-09				FKBP1B	-1.55765	3.95e-06	8.2e-05				cg27430493	HES4;HES4	1	936091	2.01e-17
WNT11	-3.32716	3.09801e-11	3.3417e-09				CNTN2	-1.5557	0.00140443	0.00918125				cg03984780	BDNF;BDNF;BDNF;BDNF;BDNF;BDNF;BDNF;BDNF;BDNF;BDNF;BDNF;BDNF;BDNF;BDNF;BDNF;BDNF	11	27722617	2.08e-17
EPHB1	-2.40315	3.24097e-11	3.47798e-09				AMIGO1	-1.55388	4.45e-06	9.07e-05				cg26529376	KCNIP3;KCNIP3	2	96012328	2.65e-17
LOC200772	-3.80654	3.62586e-11	3.87116e-09				CCL7	-1.55327	0.00193353	0.0116234				cg23210049	ARC	8	143695893	2.71e-17
MEP1B	-3.68159	3.65535e-11	3.88284e-09				EPHA7	-1.55204	0.0012836	0.0085516				cg02160530	MT1M	16	56666428	2.74e-17
SYT7	-4.27186	3.75727e-11	3.97095e-09				TREML2	-1.54264	1.36e-06	3.29e-05				cg10338465	CIB2	15	78424072	2.78e-17
CDHR2	-2.92884	3.78374e-11	3.97882e-09				NOG	-1.5399	0.000342226	0.00308682				cg19699840	PLA2R1;PLA2R1	2	160919384	2.78e-17
CDKL1	-1.3029	3.82817e-11	4.00542e-09				HBA1	-1.53879	0.000197586	0.00198497				cg25912827	DPP4;DPP4	2	162930805	2.98e-17
CNDP1	-3.27228	3.91744e-11	4.05823e-09				CDHR5	-1.51843	0.000130794	0.0014428				cg08934846	CLDN6	16	3068345	2.99e-17
DACT2	-3.64084	3.91098e-11	4.05823e-09				IGF1	-1.51723	0.00142343	0.00924765				cg26054540	NKD2	5	1009204	3.45e-17
AMOT	1.78157	4.39156e-11	4.52699e-09				BMPR1B	-1.51358	0.00130779	0.00867687				cg08504468	WNT4	1	22468982	3.79e-17
C10orf112	-3.71145	4.41579e-11	4.52965e-09				NCAM1	-1.51226	7.74e-06	0.000144911				cg21558409	WNK4	17	40932572	4.27e-17
CHGA	-3.90029	4.79582e-11	4.87172e-09				IGSF1	-1.51223	0.00251389	0.0142873				cg17907238	HES4;HES4	1	934907	4.35e-17
SETD7	-1.01915	4.84288e-11	4.89575e-09				AHNAK2	-1.507	0.00014228	0.00153948				cg27390596	CACNA1G;CACNA1G;CACNA1G;CACNA1G;CACNA1G;CACNA1G;CACNA1G;CACNA1G;CACNA1G;CACNA1G;CACNA1G;CACNA1G;CACNA1G;CACNA1G;CACNA1G	17	48637858	4.53e-17
LOC400043	2.35477	5.0758e-11	5.10655e-09				CD109	-1.50461	5.47e-08	2.19e-06				cg05517976	HOXA10	7	27220049	4.55e-17
DUSP23	-1.65381	5.39902e-11	5.40574e-09				ANGPTL1	-1.50186	0.00177347	0.0109419				cg22728534	CD8A	2	87034800	5.6e-17
NEU4	-3.29348	5.84874e-11	5.82813e-09				SPIB	-1.50168	0.000166086	0.00173343				cg15122171	PRLR	5	35229851	5.61e-17
FRMD1	-3.57893	5.97348e-11	5.92422e-09				DOCK3	-1.50015	2.55e-05	0.000388501				cg16372054	WNT5B;WNT5B	12	1739832	5.63e-17
SLC16A14	-1.87452	6.48848e-11	6.40461e-09				TNR	-1.49937	0.000817268	0.00607105				cg23424766	HOXA13	7	27240246	5.98e-17
ESPN	-2.50078	6.81025e-11	6.67468e-09				FOXD3	-1.4989	0.00967742	0.0399585				cg19472078	C1QTNF1;C1QTNF1	17	77020166	6e-17
KNDC1	-2.90797	6.82587e-11	6.67468e-09				TP73	-1.49224	2.61e-06	5.8e-05				cg27242945	CAV1	7	116165134	6.15e-17
PI15	-2.96193	7.88069e-11	7.60231e-09				TBX1	-1.49114	8.87e-05	0.00106378				cg20741987	ADM	11	10326342	6.26e-17
PTPRN	-3.17944	7.84116e-11	7.60231e-09				HOXA7	-1.4855	0.000130344	0.00143936				cg07791866	MT1G	16	56701994	6.3e-17
FADS6	-4.44362	7.8835e-11	7.60231e-09				FAM176A	-1.48503	3.03e-05	0.000446108				cg27498387	ANK1;ANK1;ANK1;ANK1;ANK1	8	41655789	6.69e-17
C9orf129	-2.49581	8.08908e-11	7.76477e-09				FCAMR	-1.48368	0.000758289	0.00572644				cg14582226	CAV1	7	116164743	7.56e-17
HRASLS	-3.43824	8.38247e-11	8.00966e-09				L1CAM	-1.47897	0.00321499	0.0172284				cg00564163	STEAP4	7	87935979	7.7e-17
GBP5	2.4332	8.9209e-11	8.4854e-09				HCAR3	-1.47369	0.00397977	0.0203509				cg16641210	DGCR5	22	18957864	7.9e-17
NELF	-1.37504	9.42096e-11	8.9205e-09				GAP43	-1.47221	0.00189298	0.0114478				cg24997944	KCNH8	3	19189709	8.25e-17
TMEM61	-3.23708	9.48616e-11	8.94178e-09				TPBG	-1.47132	2.34e-08	1.04e-06				cg08923033	HBA1	16	226002	8.38e-17
ALPI	-3.7973	9.63029e-11	9.03692e-09				IL6	-1.46511	0.000358751	0.00318373				cg01398050	KCNH8	3	19189456	8.74e-17
FAM132A	-2.17719	1.0086e-10	9.42227e-09				AQP9	-1.45409	0.000788226	0.00589508				cg19315081	ADM	11	10326100	8.85e-17
NAT8B	-2.94804	1.07158e-10	9.96619e-09				GP1BB	-1.45294	2.94e-05	0.000436151				cg00718440	CDKN2BAS;CDKN2A	9	21995312	8.88e-17
DQ586608	-2.14842	1.08713e-10	1.00063e-08				MT1F	-1.44644	4.68e-05	0.000637473				cg11503720	ILDR2	1	166944856	9.12e-17
UBXN10	-2.72565	1.09024e-10	1.00063e-08				CTNND2	-1.4411	0.00137523	0.00903264				cg02763536	WNK4	17	40932515	9.95e-17
C1orf115	-2.20696	1.17343e-10	1.07228e-08				PRUNE2	-1.43889	0.00289107	0.0158747				cg00360794	LTK;LTK;LTK	15	41803850	1.01e-16
ARHGEF4	-2.78773	1.19557e-10	1.08776e-08				DNER	-1.4333	0.00491136	0.0240017				cg26566660	SCIN	7	12610833	1.01e-16
ECHDC2	-1.55385	1.20384e-10	1.09047e-08				PCDHB3	-1.43015	2.1e-06	4.83e-05				cg04205943	SCIN	7	12610526	1.05e-16
HAR1A	-2.7026	1.20897e-10	1.09047e-08				FPR2	-1.42871	0.0010173	0.00716771				cg13023133	SACS	13	23949147	1.09e-16
CA1	-3.77949	1.26723e-10	1.13812e-08				CTF1	-1.42575	6.06e-06	0.00011895				cg22612764	FAM3B;FAM3B	21	42688540	1.12e-16
C7orf41	-1.45544	1.334e-10	1.19296e-08				RIPK3	-1.42079	3.64e-09	2.1e-07				cg00267751	MSX1;MSX1	4	4861618	1.28e-16
BAX	1.14354	1.3677e-10	1.21789e-08				NRXN1	-1.42039	0.00775731	0.0337975				cg11288641	FAM3B;FAM3B	21	42688618	1.38e-16
APLP1	-1.99611	1.42081e-10	1.25495e-08				STEAP4	-1.41886	0.000454818	0.00385481				cg06309968	FAIM;FAIM;FAIM;FAIM	3	138327387	1.47e-16
CXCR2	-2.76025	1.42731e-10	1.25495e-08				BDNF	-1.41256	2.53e-05	0.000386172				cg20552487	SCIN	7	12610166	1.55e-16
BRSK2	-2.71343	1.48203e-10	1.29762e-08				CLSTN2	-1.4119	1.54e-05	0.00025432				cg11195662	PRUNE2	9	79520720	1.59e-16
IRS2	-1.9757	1.49072e-10	1.29978e-08				COL24A1	-1.39893	2.12e-05	0.000331344				cg20554228	SCRN1;SCRN1;SCRN1;SCRN1	7	30029238	1.75e-16
CCL5	1.88559	1.67681e-10	1.44995e-08				EFS	-1.38552	5.98e-05	0.000776404				cg16208357	WNK4	17	40932520	2.59e-16
ACADM	-1.12392	1.68716e-10	1.4529e-08				FREM1	-1.38006	0.00336022	0.0178784				cg26512254	HOXA13	7	27239763	2.68e-16
FAH	-1.48798	1.70443e-10	1.45762e-08				CYTL1	-1.37811	0.000767948	0.00578061				cg20358158	PRODH	22	18923787	2.68e-16
LANCL3	-2.21691	1.7072e-10	1.45762e-08				FCGR3B	-1.37804	0.00187187	0.0113699				cg22221870	FAM3B;FAM3B;FAM3B;FAM3B	21	42688675	2.72e-16
HOXA11	-3.63429	1.71354e-10	1.45762e-08				RAB3B	-1.3727	8.41e-05	0.00102299				cg18078387	SCIN	7	12610124	2.8e-16
AGXT	-3.37051	1.80852e-10	1.53219e-08				CBFA2T3	-1.36844	0.00047629	0.00399153				cg05943655	RSPH9	6	43636172	3.25e-16
MT1M	-2.67138	1.92985e-10	1.62839e-08				MASP1	-1.36829	0.000458871	0.0038813				cg05417803	LRP4	11	46938695	3.3e-16
PHYH	-1.37624	1.98385e-10	1.66723e-08				S100A9	-1.36607	0.000251549	0.00241939				cg18317494	LGI3	8	22014496	3.44e-16
FIBCD1	-3.21389	2.06086e-10	1.72502e-08				TNN	-1.3646	0.00694823	0.0311213				cg23276878	ACHE;ACHE	7	100493849	3.51e-16
SLC22A3	-3.0794	2.07549e-10	1.73034e-08				GRIN2A	-1.36457	0.00426687	0.0214791				cg24376266	FAM3B;FAM3B	21	42688650	3.78e-16
TNFRSF10C	-1.99222	2.44097e-10	2.02698e-08				CTSG	-1.3615	0.00687347	0.0308906				cg14261472	CACNA1G;CACNA1G;CACNA1G;CACNA1G;CACNA1G;CACNA1G;CACNA1G;CACNA1G;CACNA1G;CACNA1G;CACNA1G;CACNA1G;CACNA1G;CACNA1G;CACNA1G	17	48637449	3.8e-16
WNK2	-2.55742	2.70869e-10	2.23158e-08				GCGR	-1.35161	0.00321977	0.0172408				cg26997880	TNXB	6	32055370	3.84e-16
ULBP1	-2.78316	2.7397e-10	2.23949e-08				FKBP10	-1.35091	6.65e-07	1.83e-05				cg04190618	LRP4	11	46938492	4.36e-16
HTR1D	-3.22131	2.7307e-10	2.23949e-08				EYA1	-1.35085	0.00191688	0.0115532				cg10501177	PDGFRL	8	17435088	4.45e-16
CIB2	-2.29923	2.76909e-10	2.25471e-08				ERN2	-1.34868	0.000988573	0.00702918				cg23497217	BDNF;BDNF;BDNF;BDNF;BDNF;BDNF;BDNF;BDNF;BDNF;BDNF;BDNF;BDNF;BDNF;BDNF	11	27723214	4.82e-16
HS6ST2	-3.17105	2.82444e-10	2.29086e-08				PKN3	-1.34864	7.93e-08	3.03e-06				cg01793179	IRAK2	3	10207023	5.17e-16
ADM	-2.11122	3.02304e-10	2.44247e-08				FAM19A2	-1.33532	1.58e-06	3.75e-05				cg13014623	SATB1;SATB1;SATB1	3	18465519	5.34e-16
TTLL2	-3.19376	3.03611e-10	2.4436e-08				LRP4	-1.33532	0.000615734	0.00487509				cg17333292	PRLR;PRLR	5	35230568	5.38e-16
PLA2G12B	-4.16316	3.23849e-10	2.5965e-08				IRAK2	-1.32966	3.43e-07	1.05e-05				cg12833207	STEAP4;STEAP4	7	87936190	5.68e-16
C7orf29	1.286	3.40559e-10	2.72005e-08				CACNB4	-1.32899	0.000316543	0.00289889				cg25154801	ANK1;ANK1;ANK1;ANK1;ANK1	8	41655826	5.76e-16
TTC22	-2.23192	3.51903e-10	2.79997e-08				SEMA6A	-1.3276	0.000459655	0.00388479				cg23514110	CFD	19	860943	5.78e-16
AX747026	-2.81406	3.64248e-10	2.88722e-08				DCN	-1.32752	3.11e-05	0.000455039				cg24428758	SCG2;SCG2	2	224467086	6.09e-16
GPA33	-3.0072	3.70105e-10	2.92257e-08				CTNNA3	-1.3264	0.00732672	0.0323614				cg10915772	SCIN	7	12610078	6.38e-16
FAM210B	-1.124	3.75821e-10	2.95655e-08				DEFB1	-1.32392	0.00370383	0.019285				cg10054197	FAM3B;FAM3B	21	42688849	6.41e-16
BNIP3	-1.59799	3.86513e-10	3.01797e-08				ALDH1A2	-1.32391	0.00158358	0.00999038				cg03758693	ILDR2	1	166944830	6.43e-16
GNG4	-2.81842	4.13623e-10	3.21765e-08				COLEC12	-1.3226	0.000457462	0.00387408				cg16236672	SACS	13	23949979	6.78e-16
SPEF2	-1.7417	4.18521e-10	3.24369e-08				C1QTNF1	-1.31839	0.000132603	0.00145786				cg15825501	HES4;HES4	1	936610	7.36e-16
LOC439990	-1.91491	4.22422e-10	3.26185e-08				COL21A1	-1.31809	0.00188155	0.0114027				cg02924053	SCIN	7	12610169	7.44e-16
CCK	-3.55207	4.31639e-10	3.32076e-08				DNM1	-1.318	0.000834644	0.00616947				cg01975672	IL11	19	55880593	7.51e-16
ASCL2	-2.62004	4.41557e-10	3.38462e-08				TOX	-1.31187	0.000108953	0.0012491				cg19118212	FOXD1	5	72743968	7.82e-16
B3GNT8	-2.17312	4.58963e-10	3.5052e-08				TNC	-1.31072	0.000155964	0.00165814				cg08482694	PTGS2;PTGS2	1	186649530	8.05e-16
WDR72	-3.41224	4.64182e-10	3.53217e-08				PPIC	-1.30961	1.58e-06	3.74e-05				cg27494383	LTK;LTK;LTK	15	41805868	8.07e-16
ABTB1	-1.16652	4.94508e-10	3.7493e-08				NOX5	-1.30915	0.000879026	0.00643783				cg15033031	CACNA1G;CACNA1G;CACNA1G;CACNA1G;CACNA1G;CACNA1G;CACNA1G;CACNA1G;CACNA1G;CACNA1G;CACNA1G;CACNA1G;CACNA1G;CACNA1G;CACNA1G	17	48637941	8.4e-16
FAM211B	-1.78252	5.14943e-10	3.89015e-08				CARD14	-1.30204	0.000296837	0.00275704				cg07549406	CGREF1;CGREF1;CGREF1;CGREF1;CGREF1	2	27341896	8.59e-16
MAPK15	-2.00335	5.17086e-10	3.89228e-08				ROBO2	-1.30022	0.00167353	0.01046				cg01265597	CAV1	7	116164633	8.73e-16
CKMT1B	-1.89272	5.24022e-10	3.93035e-08				CDHR1	-1.2988	0.000513921	0.00424066				cg10958002	TIMP4;SYN2;SYN2	3	12200324	9.51e-16
NMNAT2	-2.13357	5.58328e-10	4.15785e-08				ORM1	-1.29861	0.00280622	0.0155301				cg06036912	CLDN6	16	3068340	1.17e-15
RGS6	-2.59556	5.56677e-10	4.15785e-08				CNTN3	-1.29815	0.00278641	0.0154664				cg14203525	GAP43;GAP43	3	115377744	1.21e-15
SCN5A	-2.41626	5.79167e-10	4.29775e-08				BDKRB1	-1.29385	6.93e-05	0.000876673				cg01853367	JAG2;JAG2	14	105634387	1.21e-15
NMB	-1.75716	6.00077e-10	4.43718e-08				CNR2	-1.29347	0.00456313	0.0226329				cg08808402	SEMA6A	5	115910732	1.22e-15
C10orf116	-2.47806	6.1869e-10	4.54271e-08				PTPN13	-1.29247	9.96e-05	0.00116872				cg06959182	SEMA6A;SEMA6A	5	115910467	1.3e-15
CCNJL	-1.46218	6.25523e-10	4.57682e-08				TCL1A	-1.29113	0.00882107	0.0373145				cg10369509	SACS	13	23949135	1.45e-15
RBP4	-3.51667	6.29689e-10	4.59125e-08				FCAR	-1.2886	0.00364509	0.0190393				cg12789522	CIB2;CIB2	15	78423758	1.54e-15
CALCA	-4.00171	6.50054e-10	4.72328e-08				LSAMP	-1.28204	9.68e-05	0.0011435				cg06471748	CLDN3	7	73185168	1.55e-15
AK297683	-3.7801	6.83142e-10	4.94651e-08				TSLP	-1.28154	0.00114713	0.00788075				cg18849015	GAP43;GAP43	3	115377592	1.55e-15
ZNF511	-1.62497	6.90374e-10	4.98164e-08				TNXB	-1.27094	0.00391023	0.0201045				cg24844534	C1QTNF1;C1QTNF1;C1QTNF1;C1QTNF1	17	77020267	1.59e-15
CHGB	-2.93773	7.0562e-10	5.07416e-08				CDKN1C	-1.26347	9.84e-05	0.00115837				cg03604367	SCIN	7	12610817	1.61e-15
HOXA11-AS	-3.68238	7.0935e-10	5.08351e-08				CMTM2	-1.2626	1.16e-06	2.9e-05				cg13986130	PTGS2	1	186649330	1.67e-15
FXYD4	-3.30675	7.19676e-10	5.12243e-08				BDKRB2	-1.25466	4.01e-06	8.3e-05				cg00038711	LGI3	8	22014499	1.74e-15
PPARA	-1.09724	7.2685e-10	5.13854e-08				HRH1	-1.23854	1.25e-08	6.15e-07				cg18003762	SCRN1;SCRN1;SCRN1;SCRN1;SCRN1;SCRN1	7	30029390	1.9e-15
CRYBA2	-3.86104	7.25346e-10	5.13854e-08				AMPH	-1.2374	1.17e-05	0.000204589				cg13468764	HES4;HES4	1	936897	2.12e-15
HOXC10	-3.68868	7.6422e-10	5.38454e-08				GHR	-1.2361	0.000726961	0.00553983				cg20369763	FNDC4	2	27718173	2.19e-15
LOC388588	-2.00492	8.20529e-10	5.76187e-08				IER3	-1.22752	4.46e-06	9.07e-05				cg23023394	DGCR5	22	18957880	2.25e-15
PANX2	-2.44388	8.84578e-10	6.19086e-08				C1QTNF9	-1.22462	0.0120393	0.0468891				cg23205003	HES4;HES4	1	934662	2.37e-15
IDO1	2.91729	8.90835e-10	6.21387e-08				PDGFRL	-1.22282	0.00420962	0.0212523				cg17758081	C1QTNF1;C1QTNF1	17	77021038	2.52e-15
ITGAE	1.23743	9.30317e-10	6.46771e-08				PGM5	-1.22153	0.00737677	0.0325123				cg25921512	KIRREL2;KIRREL2;KIRREL2	19	36347698	2.54e-15
LOC649305	-1.9017	9.49026e-10	6.57593e-08				TWIST2	-1.21749	0.000914244	0.00663136				cg20974196	CFD	19	859983	3.14e-15
LOC100505483	-1.68149	9.69348e-10	6.69458e-08				SEMA3D	-1.21469	0.002912	0.0159645				cg16139934	SACS	13	23949939	3.14e-15
AK125051	-2.25155	9.74018e-10	6.7047e-08				NDRG1	-1.20946	5.42e-07	1.55e-05				cg21788396	CIB2	15	78423938	3.2e-15
FLJ22184	-2.74676	1.00858e-09	6.91982e-08				PERP	-1.20804	1.09e-05	0.000194584				cg10507402	DPP4;DPP4	2	162930666	3.22e-15
SOWAHA	-2.83511	1.03705e-09	7.09192e-08				C1QTNF3	-1.20555	0.000600076	0.00476544				cg14904662	ANK1;ANK1;ANK1;ANK1;ANK1	8	41655673	3.34e-15
SLC38A3	-3.62253	1.06216e-09	7.2165e-08				FAT4	-1.2054	2.64e-05	0.000398464				cg25997500	PLA2R1;PLA2R1	2	160919253	3.4e-15
AK094188	-1.62263	1.07535e-09	7.28246e-08				SMAD9	-1.20537	0.00051189	0.00422724				cg08362738	BDNF;BDNF;BDNF;BDNF;BDNF;BDNF;BDNF;BDNF;BDNF;BDNF;BDNF;BDNF;BDNF;BDNF;BDNF;BDNF	11	27722636	3.5e-15
AK097702	-2.55833	1.08632e-09	7.33304e-08				CEBPE	-1.20228	0.00315968	0.0170192				cg23431989	FOXJ1	17	74137769	3.61e-15
CD40	1.40553	1.09517e-09	7.36898e-08				ITGA5	-1.19836	5.21e-08	2.1e-06				cg10173186	TIMP4;SYN2;TIMP4;SYN2	3	12200427	3.61e-15
FAM132B	-2.13564	1.15489e-09	7.74589e-08				CTSF	-1.19613	5e-05	0.000673571				cg11781986	RIPK3	14	24808787	3.62e-15
CLDN15	-2.30184	1.17895e-09	7.88202e-08				JAG2	-1.19474	3.4e-07	1.04e-05				cg03422204	PROC	2	128180959	3.75e-15
PCSK1N	-3.10867	1.18492e-09	7.89672e-08				ALPL	-1.19441	7.79e-05	0.000962074				cg15697476	TNXB	6	32055474	3.77e-15
ANO7	-2.28529	1.34037e-09	8.90433e-08				NPNT	-1.19374	0.00356903	0.0187035				cg19160799	ITGA7;ITGA7;ITGA7	12	56101445	3.79e-15
MESP2	-2.25986	1.38177e-09	9.15029e-08				NLGN4X	-1.19211	0.000989581	0.00703396				cg27363091	WNK2	9	95946148	3.91e-15
PTK6	-1.69676	1.38904e-09	9.16942e-08				MS4A1	-1.18983	0.0113884	0.0450328				cg10778736	DUOX2;DUOXA2	15	45406362	3.93e-15
RBFOX3	-3.48006	1.40748e-09	9.26193e-08				C1QTNF2	-1.1877	0.000218876	0.0021594				cg04070533	AFAP1L2;AFAP1L2	10	116164122	3.97e-15
ESYT3	-2.69342	1.42417e-09	9.34238e-08				SELP	-1.18544	0.00373316	0.0194039				cg12709556	ACHE;ACHE;ACHE;ACHE	7	100493522	4.03e-15
ANK1	-2.54788	1.49893e-09	9.80208e-08				SHF	-1.18401	3.21e-05	0.000467081				cg14922886	HOXA13;HOXA13	7	27239701	4.12e-15
MYO7B	-2.82662	1.51678e-09	9.88787e-08				FAIM	-1.18092	8.92e-08	3.34e-06				cg10753764	AFAP1L2;AFAP1L2;AFAP1L2;AFAP1L2	10	116164350	4.21e-15
TRIM24	1.0799	1.52548e-09	9.91374e-08				HOXA5	-1.18043	0.000149349	0.00160353				cg13880228	PRLR	5	35230343	4.62e-15
CSPG5	-2.23888	1.61262e-09	1.04153e-07				NUAK2	-1.17863	0.000102688	0.00119381				cg08331513	CDKN1C;CDKN1C;CDKN1C;CDKN1C;CDKN1C;CDKN1C	11	2906981	5.05e-15
ENTPD3	-3.05216	1.60949e-09	1.04153e-07				BAALC	-1.17857	0.000311248	0.00286168				cg19676835	GAP43;GAP43	3	115377773	5.17e-15
AL157440	-2.33336	1.66087e-09	1.0694e-07				CAV1	-1.17828	3.13e-06	6.8e-05				cg15755084	MSX1	4	4861683	5.51e-15
MTRNR2L8	-2.9384	1.70793e-09	1.09632e-07				PEX11A	-1.17671	1.03e-05	0.000185522				cg02803037	MT1G	16	56702158	5.51e-15
BC038731	1.79868	1.74007e-09	1.11354e-07				FFAR2	-1.16638	0.00109738	0.00760642				cg14039306	MSX1	4	4862240	5.61e-15
WNK4	-2.47966	1.81248e-09	1.15634e-07				CRYAB	-1.16464	0.00259123	0.0146393				cg19918005	SEMA6A	5	115910592	5.63e-15
XPNPEP2	-3.10153	1.88269e-09	1.19748e-07				PTGR1	-1.16344	1.86e-05	0.000297018				cg26873705	PLA2R1;PLA2R1	2	160919162	5.69e-15
ULBP2	-2.08319	1.91933e-09	1.21709e-07				CGREF1	-1.15929	2.25e-05	0.000348688				cg09601770	DPP4;DPP4	2	162930671	5.84e-15
LOC729041	-2.22125	1.92556e-09	1.21735e-07				SLIT3	-1.15368	0.00205249	0.0121776				cg12991125	PLA2R1;PLA2R1	2	160919431	5.88e-15
RET	-2.54501	1.94192e-09	1.22399e-07				HAPLN2	-1.15063	0.0107004	0.0431023				cg03566142	MT1G;MT1G	16	56701918	6.25e-15
PTGS2	-2.39901	2.02977e-09	1.27553e-07				SLC11A1	-1.14917	0.000188133	0.00190935				cg08853572	IGFALS;IGFALS;IGFALS	16	1843915	6.5e-15
UPK1B	-3.79427	2.08881e-09	1.30869e-07				BVES	-1.14724	0.000718825	0.00549941				cg13650104	SUGT1P1;AQP3	9	33447639	7.39e-15
MYT1	-2.97537	2.12884e-09	1.32979e-07				PEG3-AS1	-1.14569	0.00525816	0.0252715				cg02587624	HOXA13	7	27240181	7.61e-15
FAM171A2	-1.63602	2.17207e-09	1.35276e-07				PEG3	-1.14521	0.00150998	0.00965115				cg12320306	ADM	11	10326923	7.68e-15
CAMKV	-3.3505	2.18564e-09	1.35717e-07				IL17RD	-1.14261	0.000591314	0.00471266				cg16406833	TP73	1	3568710	8.07e-15
TMIE	-2.25131	2.2832e-09	1.41356e-07				ASS1	-1.14251	0.00837212	0.0357614				cg27544799	FKBP10;SC65	17	39968838	8.32e-15
PAX6	-1.75676	2.30922e-09	1.42125e-07				NRN1	-1.14219	0.000279625	0.00262514				cg15755548	ARHGDIG	16	331050	8.58e-15
NKX2-5	-3.8675	2.30808e-09	1.42125e-07				MFAP4	-1.14063	0.00357785	0.0187409				cg06837791	ANGPTL4;ANGPTL4	19	8429491	8.95e-15
MAPK8IP2	-2.57746	2.4119e-09	1.4801e-07				GRIK2	-1.13843	0.00558438	0.0264626				cg17419623	PTGS2	1	186649559	9.17e-15
CYP2E1	-2.4079	2.44648e-09	1.49561e-07				FLRT2	-1.13608	0.00485605	0.0238092				cg04881125	PTGS2	1	186649253	9.56e-15
SLC25A21	-2.50943	2.45147e-09	1.49561e-07				GLI3	-1.13608	0.000100669	0.00117622				cg23599559	CACNA1G;CACNA1G;CACNA1G;CACNA1G;CACNA1G;CACNA1G;CACNA1G;CACNA1G;CACNA1G;CACNA1G;CACNA1G;CACNA1G;CACNA1G;CACNA1G;CACNA1G	17	48637438	9.9e-15
B3GALT4	-1.27959	2.49909e-09	1.52023e-07				RAG1	-1.13444	3.04e-05	0.000447511				cg04148458	FAIM;FAIM;FAIM;FAIM;FAIM;FAIM;FAIM	3	138327707	1.02e-14
FAM131B	-2.27182	2.52761e-09	1.52869e-07				SCG2	-1.12646	0.00557698	0.0264395				cg09573435	SEMA6A;SEMA6A	5	115910259	1.03e-14
GALNT8	-2.80951	2.52561e-09	1.52869e-07				ITIH1	-1.12607	0.00877409	0.0371824				cg22731064	CIB2	15	78423943	1.05e-14
CXorf61	-4.36181	2.54388e-09	1.5341e-07				PTGER3	-1.11547	0.00270342	0.0151343				cg00447632	HES4;HES4	1	935861	1.1e-14
C20orf195	-2.16004	2.68031e-09	1.61173e-07				COL3A1	-1.11377	0.000158487	0.00167482				cg18622870	SYT7	11	61335113	1.16e-14
AX747590	-1.95686	2.69098e-09	1.61351e-07				EPHA3	-1.11203	0.00298161	0.0162779				cg08122545	HES4;HES4	1	936500	1.26e-14
BAI2	-2.1504	2.71782e-09	1.62495e-07				CLLU1	-1.10723	0.00937174	0.0389809				cg22727581	NEFL	8	24812784	1.26e-14
SYT7	-2.81696	2.75034e-09	1.63971e-07				CD300E	-1.10404	0.00374648	0.0194635				cg06512885	SPIB	19	50922190	1.35e-14
SARM1	-1.08846	2.78588e-09	1.65232e-07				PPARA	-1.09724	7.27e-10	5.14e-08				cg14618624	CLDN6	16	3068382	1.38e-14
C16orf5	-1.56749	2.7873e-09	1.65232e-07				CSRNP3	-1.09422	0.000648282	0.00508278				cg04388983	P2RY2;P2RY2;P2RY2	11	72929844	1.38e-14
BMP7	-2.65051	2.81177e-09	1.66212e-07				FEZ1	-1.09394	0.000249866	0.00240511				cg13824302	MLXIPL;MLXIPL;MLXIPL;MLXIPL	7	73039066	1.39e-14
VSTM2L	-2.33955	2.82786e-09	1.66525e-07				GNAO1	-1.09299	0.00941483	0.0391135				cg02397514	HES4;HES4	1	935139	1.44e-14
NKD2	-2.8288	2.83297e-09	1.66525e-07				PRPH2	-1.08918	0.00101402	0.00715176				cg18045859	CLDN3;CLDN3	7	73184526	1.48e-14
AK123758	-3.69435	2.92816e-09	1.71638e-07				SNCA	-1.08356	2e-05	0.000315311				cg07384961	CLDN6	16	3068128	1.52e-14
SATB2	-1.75057	3.08859e-09	1.80536e-07				RAB34	-1.0805	0.000249125	0.00240129				cg21553596	FAM3B;FAM3B	21	42688635	1.59e-14
CRIP3	-2.52605	3.35146e-09	1.95356e-07				WWTR1	-1.08044	2.83e-05	0.000421831				cg01078824	HOXA10	7	27220047	1.67e-14
SLC38A4	-2.23335	3.41599e-09	1.98564e-07				GAPT	-1.0798	0.00341894	0.0181183				cg03431544	C1QTNF1;C1QTNF1	17	77020867	1.71e-14
PKP1	-3.42567	3.55166e-09	2.05878e-07				DUSP5	-1.07426	0.00241726	0.0138661				cg22713900	LTK;LTK;LTK	15	41803592	1.78e-14
RIPK3	-1.42079	3.6363e-09	2.10202e-07				HES4	-1.07269	2.98e-05	0.000440388				cg27636740	STEAP4	7	87936414	1.9e-14
HYAL1	-2.02937	3.65973e-09	2.10974e-07				NRCAM	-1.06982	0.00648569	0.0296784				cg19360562	APOA1	11	116706626	1.93e-14
AL360260	-1.24259	3.69501e-09	2.12423e-07				COL12A1	-1.06812	1.86e-05	0.000296781				cg17190703	CIB2	15	78424095	1.94e-14
FAM5C	-3.04933	3.76864e-09	2.14884e-07				CPXM1	-1.06631	0.00158123	0.00998156				cg17006677	SHF	15	45480788	1.98e-14
FGF19	-3.79699	3.87896e-09	2.20574e-07				MTSS1	-1.06424	0.000244762	0.00237125				cg12341060	JAG2;JAG2	14	105635236	2.15e-14
SCN2A	-3.09564	3.92642e-09	2.22667e-07				GNE	-1.0631	0.00213134	0.0125282				cg26859900	PDGFRL	8	17434911	2.17e-14
LOC389332	-3.57669	4.16569e-09	2.34963e-07				SLC13A3	-1.06163	0.00979733	0.0403689				cg01577292	ARC	8	143696144	2.22e-14
CAPN14	-3.13851	4.38291e-09	2.4655e-07				PTPRU	-1.05755	0.00354791	0.0186261				cg19541747	FOXD1	5	72744581	2.24e-14
MME	-2.35817	4.47526e-09	2.51071e-07				DST	-1.05597	0.000127566	0.00141466				cg20053454	DPP4	2	162930454	2.31e-14
RCL1	1.29794	4.7976e-09	2.67719e-07				SACS	-1.05531	0.000104817	0.00121049				cg11691589	CAV1	7	116165612	2.36e-14
RIMKLA	-2.47697	4.95939e-09	2.75279e-07				THBD	-1.05038	3.52e-05	0.000505634				cg16786007	SNAP25;SNAP25	20	10200383	2.39e-14
ABCG5	-2.41448	5.01073e-09	2.77393e-07				FPR1	-1.04614	0.00314144	0.0169384				cg02153614	TP73	1	3568722	2.54e-14
GABRQ	-2.98549	5.14428e-09	2.84035e-07				MT1X	-1.04442	0.000506558	0.00419977				cg02626152	RAB3B	1	52456480	2.63e-14
METRN	-1.53165	5.16741e-09	2.84561e-07				SATB1	-1.0393	4.85e-05	0.000658035				cg07838272	CAV1	7	116164670	2.83e-14
KIAA0101	1.24439	5.41708e-09	2.97527e-07				MSX1	-1.03881	0.000103045	0.00119729				cg23769143	SYN2;TIMP4;SYN2	3	12200667	2.89e-14
GABBR1	1.85244	5.50617e-09	3.01629e-07				LRRC17	-1.03592	0.00524062	0.0252104				cg11729413	TP73	1	3568692	2.91e-14
TNFRSF11B	-2.37024	5.55838e-09	3.03694e-07				DGCR5	-1.03592	0.00320396	0.0171825				cg12928668	SEMA6A	5	115910729	2.92e-14
ABLIM3	-1.75969	5.58607e-09	3.04412e-07				DGKI	-1.03552	0.00272476	0.015213				cg19783114	TP73	1	3569046	2.98e-14
RAB6B	-1.56432	5.90106e-09	3.20742e-07				ITGA7	-1.03536	0.00296945	0.0162327				cg14724283	PTPRU;PTPRU;PTPRU	1	29564502	3.07e-14
GPR63	-1.35148	5.9357e-09	3.21789e-07				AFAP1L2	-1.03515	3.83e-06	8e-05				cg24803730	ANGPTL4;ANGPTL4	19	8429439	3.11e-14
SCN3B	-2.12534	5.95478e-09	3.21989e-07				SDK1	-1.02887	0.00317498	0.0170745				cg17145587	DNER	2	230579435	3.22e-14
KLK10	-3.08761	6.05707e-09	3.26676e-07				XYLT1	-1.02522	1.09e-05	0.000194604				cg15703221	PLA2R1;PLA2R1	2	160919268	3.23e-14
SOX30	-2.31779	6.21054e-09	3.34092e-07				WNT5A	-1.02243	0.00155782	0.00986951				cg04548378	CDKN1C;CDKN1C;CDKN1C	11	2906285	3.31e-14
KCNIP3	-2.275	6.28358e-09	3.36292e-07				CERK	-1.01963	5.11e-06	0.000102431				cg15485728	PRUNE2	9	79521359	3.39e-14
ZNF514	-1.04316	6.47121e-09	3.44571e-07				SOX7	-1.01246	1.34e-07	4.71e-06				cg11059357	ANK1;ANK1;ANK1;ANK1;ANK1	8	41649676	3.63e-14
C11orf20	-2.38551	6.46339e-09	3.44571e-07				PDPN	-1.01005	3.76e-05	0.000533121				cg26615830	MSX1	4	4861330	3.81e-14
OSTBETA	-2.25704	6.49772e-09	3.45105e-07				HGF	-1.00983	0.00311601	0.0168516				cg03663715	FOXD1	5	72744904	3.93e-14
COL22A1	2.48503	6.78768e-09	3.59593e-07				FCN1	-1.00745	0.00597206	0.0278134				cg25328597	BDNF;BDNF;BDNF;BDNF;BDNF;BDNF;BDNF;BDNF;BDNF;BDNF;BDNF;BDNF;BDNF;BDNF;BDNF;BDNF	11	27722638	4.24e-14
KBTBD10	-1.36575	7.1182e-09	3.75203e-07				RSPH9	-1.00373	5.12e-05	0.000687254				cg20509675	CIB2	15	78423530	4.3e-14
FEZF1	-3.40774	7.11323e-09	3.75203e-07				RAB26	-1.0034	0.00153629	0.00977384				cg23038074	RIPK3	14	24808650	4.32e-14
OCA2	-3.20694	7.21919e-09	3.7957e-07				OPCML	-1.00247	0.00174997	0.0108085				cg00390775	PRUNE2	9	79521282	4.7e-14
NAT2	-3.35322	7.36996e-09	3.86526e-07				WNT5B	-1.00014	0.00189192	0.0114456				cg10272601	WNK2	9	95947146	4.73e-14
TMEM120B	-1.10671	7.51244e-09	3.93013e-07				TRBV5-4	1.00066	0.000385107	0.0033761				cg18335243	PTGS2;PTGS2	1	186649519	5.2e-14
ZNF323	-1.05567	7.72588e-09	4.03172e-07				MAP2K6	1.00365	5.78e-05	0.000757844				cg01987417	AHNAK2	14	105434159	5.46e-14
BAHCC1	-1.39827	7.88578e-09	4.10492e-07				ATP2C1	1.00893	1.25e-14	2.85e-12				cg15370536	THRA;THRA	17	38232128	5.68e-14
SLC16A2	-1.80497	8.15867e-09	4.23069e-07				BST2	1.01073	7.02e-05	0.000887326				cg04959634	HOXA10	7	27219224	5.81e-14
PDIA2	-3.46164	8.16782e-09	4.23069e-07				CD3G	1.02825	0.00112691	0.0077648				cg15710245	BDNF;BDNF;BDNF;BDNF;BDNF;BDNF;BDNF;BDNF;BDNF;BDNF;BDNF;BDNF;BDNF;BDNF;BDNF;BDNF	11	27722620	5.9e-14
CXCR2P1	2.295	8.45062e-09	4.36636e-07				PTAFR	1.03887	0.000313758	0.00287932				cg09793594	SEMA6A	5	115910658	6.03e-14
DEPDC7	-1.86141	8.47323e-09	4.36726e-07				C1QA	1.03914	0.000285504	0.00266598				cg24449371	CIB2	15	78424141	6.11e-14
BC034827	-1.06126	8.89619e-09	4.56279e-07				CD2	1.03921	0.000328014	0.00298047				cg21799346	CDKN1C;CDKN1C;CDKN1C	11	2905372	6.38e-14
GNGT1	-2.61033	9.0242e-09	4.61712e-07				FCGR1B	1.04253	0.000515545	0.0042501				cg11228250	PLA2R1;PLA2R1	2	160919282	6.51e-14
MSX2	1.56675	9.26209e-09	4.72728e-07				PTPN22	1.0672	6.17e-05	0.00079822				cg10298701	CLDN6	16	3068475	6.63e-14
PLA2R1	-1.72715	9.37882e-09	4.76362e-07				APOE	1.06731	0.000644806	0.00505932				cg18254819	SPIB;SPIB	19	50922194	6.65e-14
LMX1B	-3.09086	9.36239e-09	4.76362e-07				HLA-DRB5	1.07579	0.000731537	0.0055666				cg26896912	PRLR	5	35229788	6.96e-14
EVX1	-3.62149	9.55756e-09	4.84265e-07				C1QB	1.0771	0.000458638	0.00388089				cg02548364	MT1H	16	56703551	6.97e-14
CACNA2D2	-1.41511	9.63228e-09	4.86872e-07				HLA-DPB1	1.08509	0.000112161	0.00128045				cg06935356	XYLT1	16	17565189	7.08e-14
FAM55B	-3.40509	9.7298e-09	4.90616e-07				CTSC	1.09082	1.54e-08	7.31e-07				cg01099875	THBD	20	23031678	7.18e-14
HES6	-1.80176	9.80199e-09	4.93068e-07				LAP3	1.09251	2.14e-06	4.89e-05				cg02216032	CBFA2T3;CBFA2T3	16	88949367	7.25e-14
NAT8	-2.99349	1.00723e-08	5.05453e-07				IRAK3	1.097	0.000260287	0.0024846				cg14976660	AHNAK2	14	105445065	7.3e-14
ACY1	-1.10317	1.03211e-08	5.16699e-07				FAS	1.1081	6.92e-06	0.000132484				cg04110109	FKBP10;SC65	17	39968849	7.35e-14
INHA	-2.60257	1.03572e-08	5.17265e-07				THEMIS	1.11006	0.000906757	0.00659119				cg06522946	DNER	2	230579461	7.79e-14
SLC16A9	-2.76413	1.07967e-08	5.37931e-07				CD3D	1.11205	0.000229251	0.00224488				cg15860013	FAIM;FAIM;FAIM;FAIM;FAIM;FAIM;FAIM	3	138327718	7.79e-14
MYBPC1	3.54757	1.10722e-08	5.50347e-07				IGFBP2	1.12227	0.00703545	0.0314111				cg26222738	DGCR5	22	18957822	8.14e-14
CBX2	1.62024	1.12076e-08	5.55758e-07				BAX	1.14354	1.37e-10	1.22e-08				cg24336278	TP73	1	3568701	8.62e-14
POPDC3	-2.76781	1.13124e-08	5.5963e-07				BIRC3	1.15068	2.92e-05	0.00043308				cg01025283	FAIM;FAIM;FAIM;FAIM;FAIM;FAIM;FAIM	3	138327728	8.65e-14
C2orf65	-2.24924	1.16436e-08	5.74654e-07				ATF5	1.15084	0.000162191	0.00170211				cg07719679	STEAP4	7	87936392	8.85e-14
PAPPA2	-2.57138	1.18849e-08	5.85186e-07				SIRPG	1.15801	0.000160793	0.00169338				cg05622764	FOXD1	5	72744675	9.66e-14
OXGR1	-3.40639	1.20405e-08	5.91457e-07				HLA-DPA1	1.16083	0.000104927	0.00121109				cg00584422	ERN2;ERN2	16	23724774	1.06e-13
HRH1	-1.23854	1.25393e-08	6.14514e-07				KIR3DL2	1.16444	0.00100755	0.00711576				cg06101212	CLDN3	7	73184220	1.09e-13
ABLIM2	-1.75591	1.30137e-08	6.34791e-07				UNC13C	1.16955	0.0108587	0.0435637				cg02712878	FAIM;FAIM;FAIM;FAIM	3	138327370	1.09e-13
PRPH	-2.83675	1.3228e-08	6.43743e-07				PRF1	1.17025	0.000102006	0.00118852				cg23988310	SCG2;SCG2	2	224467049	1.12e-13
LOC440028	-1.5916	1.37021e-08	6.64744e-07				ABCC4	1.18237	1.35e-06	3.28e-05				cg08912317	SCIN	7	12610175	1.25e-13
CNTNAP3	-2.3415	1.37231e-08	6.64744e-07				CRTAM	1.19175	0.000440826	0.00376981				cg17110400	WNK4	17	40932224	1.28e-13
CCNE1	-1.75496	1.38418e-08	6.68948e-07				TBX21	1.20039	3.82e-05	0.000540619				cg23422361	CALY	10	135143617	1.3e-13
HSPA1A	-1.56125	1.40964e-08	6.79126e-07				HLA-DOA	1.21089	0.000572749	0.00459737				cg03401114	BMP8B	1	40255440	1.34e-13
RASGEF1A	-1.94689	1.41174e-08	6.79126e-07				SLA2	1.21592	1.31e-07	4.63e-06				cg12872889	FOXJ1	17	74137522	1.35e-13
AK8	2.14265	1.43631e-08	6.89361e-07				ITGAE	1.23743	9.3e-10	6.47e-08				cg00308439	CAV1	7	116165563	1.37e-13
MUC6	-3.59257	1.46543e-08	7.00126e-07				THRA	1.24672	7.62e-05	0.00094676				cg23103688	WNK4	17	40932953	1.42e-13
CTSC	1.09082	1.53734e-08	7.31143e-07				ITGAD	1.2503	0.00254535	0.014423				cg06616488	CD8A;CD8A	2	87035502	1.47e-13
AKR1C4	-3.07772	1.535e-08	7.31143e-07				LAG3	1.25216	0.000343483	0.00309283				cg27060622	HES4;HES4	1	936346	1.5e-13
LOC389493	-3.31728	1.56687e-08	7.435e-07				RARRES3	1.26393	0.000996801	0.00706608				cg18431324	SACS	13	23949784	1.69e-13
SLC3A1	-1.47024	1.59895e-08	7.57005e-07				CFTR	1.26635	0.00546846	0.0260193				cg05092861	HOXA10	7	27220034	1.7e-13
ZNF480	-1.45758	1.61055e-08	7.60777e-07				CCR5	1.2711	3.82e-06	7.99e-05				cg16357381	COL7A1	3	48632892	1.77e-13
CXCR6	1.60571	1.64716e-08	7.76315e-07				TRBV4-2	1.29264	0.000346462	0.0031023				cg07737781	MLXIPL;MLXIPL;MLXIPL;MLXIPL;MLXIPL;MLXIPL;MLXIPL;MLXIPL	7	73038866	1.81e-13
GZMH	1.87756	1.71115e-08	8.01061e-07				KNG1	1.29795	0.00152703	0.00973632				cg17695543	ANGPTL4;ANGPTL4	19	8429614	1.83e-13
SNPH	-1.94609	1.72578e-08	8.06109e-07				GNLY	1.29888	0.00142216	0.00924511				cg17975002	KIRREL2;KIRREL2;KIRREL2	19	36347691	1.83e-13
LOC648987	-1.43242	1.7452e-08	8.13366e-07				GZMM	1.30329	3.26e-05	0.00047379				cg15696627	MSX1	4	4861183	2.09e-13
C19orf69	-3.06818	1.77432e-08	8.251e-07				HLA-J	1.30459	0.000507953	0.0042065				cg22279027	PLA2R1;PLA2R1;PLA2R1;PLA2R1	2	160919034	2.09e-13
UBD	1.93029	1.80058e-08	8.34602e-07				OASL	1.30708	1.47e-05	0.000244266				cg08422844	XYLT1	16	17565178	2.09e-13
KIAA1456	-1.79887	1.80273e-08	8.34602e-07				ATP2A1	1.31168	4.07e-14	8.34e-12				cg01636003	BDNF;BDNF;BDNF;BDNF;BDNF;BDNF;BDNF;BDNF;BDNF;BDNF;BDNF;BDNF;BDNF;BDNF	11	27723385	2.1e-13
CCL28	-2.08425	1.82558e-08	8.43314e-07				GAS2	1.31179	0.000866586	0.00636957				cg00690431	PTGS2	1	186649354	2.12e-13
AK075019	-2.09561	1.85831e-08	8.56371e-07				JAKMIP1	1.32076	4.69e-06	9.5e-05				cg25885108	TP73	1	3568669	2.15e-13
ETNK2	-2.32204	1.86203e-08	8.56371e-07				IGHG1	1.32088	0.00351681	0.0185046				cg14898416	PLA2R1;PLA2R1	2	160918519	2.22e-13
LOC654342	-1.3185	1.93735e-08	8.89058e-07				CTSW	1.32734	0.000341292	0.00307973				cg26800883	SDK1;SDK1	7	4228948	2.23e-13
POLQ	1.24304	1.99484e-08	9.09458e-07				CIITA	1.33132	1.78e-05	0.000287632				cg10104451	ARC	8	143696006	2.25e-13
SCRN1	-1.61314	1.99081e-08	9.09458e-07				TRAV14DV4	1.36977	0.000835844	0.00617616				cg22505891	LGI3	8	22014441	2.27e-13
PCDHB2	-1.91794	2.07887e-08	9.45706e-07				CCRL1	1.3726	1.57e-05	0.000257879				cg15643885	PDGFRL;PDGFRL	8	17434749	2.42e-13
GAL	-3.43837	2.09398e-08	9.50512e-07				TRBV4-1	1.38031	0.000290864	0.00270646				cg24770985	CAV1	7	116166421	2.45e-13
NAALADL1	-2.00978	2.18273e-08	9.86519e-07				HLA-DPB2	1.38324	1.74e-05	0.000282208				cg26339484	HES4;HES4	1	935863	2.45e-13
KIAA1467	1.21168	2.20935e-08	9.96397e-07				HAPLN3	1.38629	1.37e-07	4.81e-06				cg08201854	SPIB	19	50922128	2.45e-13
ANGPTL4	-2.0373	2.22246e-08	1.00016e-06				PRKCQ	1.39219	6.43e-07	1.78e-05				cg27564766	TP73;TP73;TP73;TP73	1	3639994	2.56e-13
AK090973	1.89566	2.24148e-08	1.00527e-06				APOC1	1.40373	2.15e-05	0.000336417				cg24450303	ARC;ARC	8	143694010	2.57e-13
LOC731789	-3.86034	2.24344e-08	1.00527e-06				GZMA	1.41258	9.95e-06	0.000180336				cg23299262	WNK4	17	40932983	2.57e-13
SLC46A1	-1.01116	2.24942e-08	1.0058e-06				KLRC4	1.41396	0.000279152	0.00262285				cg00850068	ANGPTL4;ANGPTL4	19	8428494	2.66e-13
ADRA2C	-2.12847	2.2598e-08	1.00829e-06				TRBV9	1.43429	0.000160998	0.00169384				cg27553745	ITGA7;ITGA7;ITGA7;ITGA7;ITGA7	12	56101649	2.67e-13
FAM190A	-1.87613	2.2679e-08	1.00975e-06				JAK2	1.43928	5.6e-06	0.000110756				cg07161615	SNAP25;SNAP25	20	10200432	2.67e-13
LY6K	-2.38209	2.28246e-08	1.01407e-06				AIPL1	1.4432	0.00654322	0.0298438				cg07568344	PRLR	5	35230166	2.7e-13
TPBG	-1.47132	2.33687e-08	1.03604e-06				NFE2	1.45834	0.000891637	0.00650571				cg16481281	IL11	19	55880843	2.75e-13
LOC100130522	-1.52399	2.3909e-08	1.05776e-06				KEL	1.4801	0.00079138	0.00591443				cg23445772	MLXIPL;MLXIPL;MLXIPL;MLXIPL	7	73038997	2.77e-13
HSPA1L	-1.4977	2.46097e-08	1.08036e-06				HLA-DQB2	1.51353	6.63e-05	0.000843794				cg06406619	ELANE	19	851045	2.78e-13
KIRREL2	-2.52868	2.46263e-08	1.08036e-06				SIGLEC8	1.53815	2.37e-05	0.000363507				cg09386682	IRAK2	3	10207069	2.8e-13
CST6	-2.94991	2.55924e-08	1.12039e-06				KLRK1	1.54411	1.59e-06	3.76e-05				cg19194373	EDN3;EDN3;EDN3;EDN3;EDN3;EDN3;EDN3;EDN3	20	57875703	2.89e-13
KCNJ10	2.05366	2.57628e-08	1.12549e-06				SERPINB2	1.54694	0.00472554	0.0232948				cg14107644	TMEM229A;TMEM229A	7	123673390	3.23e-13
GPC4	1.392	2.60503e-08	1.13569e-06				ALDH1A1	1.5587	8.86e-05	0.00106351				cg13253980	RBP4	10	95360814	3.3e-13
OLFM1	-1.77536	2.62699e-08	1.14288e-06				HABP2	1.55992	0.00154776	0.00982065				cg16791134	TIMP4;SYN2;SYN2	3	12200856	3.35e-13
ME1	-1.44524	2.6564e-08	1.15327e-06				MSX2	1.56675	9.26e-09	4.73e-07				cg01417615	RAB3B	1	52456419	3.38e-13
DQ596646	-1.89663	2.68086e-08	1.16041e-06				CXCR6	1.60571	1.65e-08	7.76e-07				cg04283637	CD109;CD109;CD109	6	74405447	3.41e-13
RNF186	-2.68632	2.68393e-08	1.16041e-06				SOCS1	1.61459	1.09e-06	2.75e-05				cg10655258	TMEM229A	7	123672250	3.48e-13
SCGB3A1	-2.85492	2.7096e-08	1.1691e-06				TRBV7-6	1.61724	1.48e-05	0.000245603				cg06875754	ADM	11	10328428	3.54e-13
ST6GALNAC2	-1.78784	2.72812e-08	1.17135e-06				APOH	1.63383	0.00680008	0.0306678				cg03645571	ERN2	16	23724943	3.58e-13
PCSK1	-2.40989	2.73722e-08	1.17135e-06				NKG7	1.63761	3.66e-07	1.11e-05				cg09379755	CADPS;CADPS;CADPS	3	62861925	3.74e-13
TIMP4	-2.548	2.73056e-08	1.17135e-06				CD8B	1.64389	8.3e-07	2.21e-05				cg07602841	MT1G	16	56702144	3.99e-13
FUT6	-3.03686	2.73669e-08	1.17135e-06				CD8A	1.65203	4.79e-07	1.4e-05				cg07808546	RAB3B	1	52456429	4.12e-13
FASLG	1.76775	2.7791e-08	1.18495e-06				GZMB	1.65733	1.88e-05	0.000298946				cg08244522	THBD	20	23030533	4.13e-13
GOLT1A	-2.6305	2.78033e-08	1.18495e-06				CLDN2	1.66946	0.00104242	0.00731263				cg13512268	HOXA5	7	27183973	4.3e-13
LYVE1	-1.98007	2.82824e-08	1.20292e-06				IFNE	1.67456	0.00299389	0.0163279				cg18892517	DPP4	2	162930244	4.35e-13
NOX1	2.51391	2.89573e-08	1.22913e-06				GAD1	1.68193	3.32e-05	0.000481753				cg12423584	SCIN	7	12609932	4.35e-13
SLC5A5	-3.08405	3.0564e-08	1.2947e-06				NRAP	1.6976	0.000345722	0.00309994				cg06473109	CLDN6	16	3068467	4.55e-13
SDK2	-1.99046	3.1164e-08	1.31745e-06				C8A	1.69883	0.00369877	0.0192682				cg03763616	SPIB	19	50921997	4.63e-13
AMBP	-2.16484	3.31607e-08	1.39622e-06				AMH	1.70697	3.48e-06	7.43e-05				cg14759277	CACNA1G;CACNA1G;CACNA1G;CACNA1G;CACNA1G;CACNA1G;CACNA1G;CACNA1G;CACNA1G;CACNA1G;CACNA1G;CACNA1G;CACNA1G;CACNA1G;CACNA1G	17	48674158	4.66e-13
SLC25A34	-1.86947	3.33267e-08	1.40039e-06				IGLL5	1.70767	0.000429605	0.00369044				cg27496526	LTK;LTK;LTK	15	41805530	4.73e-13
ZNF416	-1.24491	3.39114e-08	1.4221e-06				CD38	1.70913	8.84e-06	0.000163623				cg20642906	PPARA;PPARA	22	46547547	4.89e-13
KCNG1	-1.89117	3.46057e-08	1.44832e-06				WARS	1.74166	2.68e-06	5.92e-05				cg22761077	ELANE	19	850975	4.93e-13
ARTN	-1.86155	3.73703e-08	1.5609e-06				FCRL6	1.76269	7.87e-08	3.01e-06				cg16745616	ANGPTL4;ANGPTL4	19	8428856	5.45e-13
AK127120	-2.8652	3.97216e-08	1.65251e-06				AMOT	1.78157	4.39e-11	4.53e-09				cg02626873	SNPH	20	1247526	5.53e-13
CACNG4	-2.81979	4.13562e-08	1.7138e-06				SOX2	1.86111	0.000389791	0.00341002				cg24133591	NKD2	5	1009091	6.03e-13
FAM26F	1.57702	4.254e-08	1.75806e-06				GZMH	1.87756	1.71e-08	8.01e-07				cg21116934	CD8A	2	87034663	6.39e-13
UNC5CL	1.56173	4.25946e-08	1.75806e-06				CCL5	1.88559	1.68e-10	1.45e-08				cg02076755	SCRN1;SCRN1;SCRN1;SCRN1	7	30028890	6.43e-13
BEST4	-1.83643	4.27933e-08	1.76278e-06				UBD	1.93029	1.8e-08	8.35e-07				cg25346720	CLDN3	7	73184981	6.47e-13
GRIP1	-1.51536	4.34268e-08	1.78536e-06				AMELX	2.01475	0.000423023	0.00364287				cg10496082	DUOX1;DUOX1;DUOXA1	15	45422083	6.5e-13
AK097759	-1.45935	4.35286e-08	1.78604e-06				DHRS2	2.01649	6.94e-06	0.000132672				cg15198000	EREG	4	75230839	6.5e-13
CNTFR	-2.73812	4.38546e-08	1.79589e-06				PRKCG	2.04767	3.52e-06	7.49e-05				cg01078147	SEMA6A	5	115911468	6.8e-13
C11orf93	1.9484	4.85045e-08	1.97857e-06				TNS4	2.13804	3.77e-05	0.000533908				cg04551011	PDGFRL	8	17435008	7.16e-13
TMEM136	-1.39135	4.84157e-08	1.97857e-06				IFNG	2.19215	3.03e-07	9.43e-06				cg22297305	PRODH	22	18923471	7.47e-13
MAL	-2.79862	4.98626e-08	2.03001e-06				FGG	2.2078	0.000341044	0.00307881				cg24419391	CLDN3;CLDN3	7	73183516	7.91e-13
FBXO41	-1.28353	5.00202e-08	2.03247e-06				ERBB2	2.22474	7.63e-08	2.93e-06				cg07950002	PKN3	9	131465811	8.05e-13
CKMT1A	-1.74132	5.01801e-08	2.03502e-06				CRNN	2.23967	0.00502795	0.0244345				cg20616414	WNK2	9	95947396	8.22e-13
FAM167A	-1.60825	5.0961e-08	2.06269e-06				FGB	2.42537	0.000680892	0.0052683				cg19615406	AFAP1L2;AFAP1L2	10	116164712	8.65e-13
DNAJA4	-1.4866	5.1296e-08	2.07224e-06				GBP5	2.4332	8.92e-11	8.49e-09				cg05617873	KCNIP3	2	95971856	8.73e-13
ITGA5	-1.19836	5.20915e-08	2.09628e-06				FGA	2.4547	0.000139481	0.00151518				cg16663570	LGI3	8	22014724	8.85e-13
AK094963	-2.06866	5.40481e-08	2.17084e-06				NOX1	2.51391	2.9e-08	1.23e-06				cg18446578	SEMA6A	5	115908322	8.94e-13
CD109	-1.50461	5.46709e-08	2.19166e-06				CX3CL1	2.54058	5.49e-14	1.09e-11				cg12053769	HES5	1	2461413	9.14e-13
SLC36A4	-1.24867	5.83341e-08	2.33403e-06				CXCL9	2.58715	1.22e-11	1.43e-09				cg14584448	PLA2R1;PLA2R1	2	160918900	9.35e-13
PDE4A	-1.2199	6.03997e-08	2.41207e-06				ALB	2.68932	7.64e-05	0.000948003				cg02192204	CBFA2T3;CBFA2T3	16	88947943	9.54e-13
PCDHAC2	-2.1016	6.11626e-08	2.43788e-06				IDO1	2.91729	8.91e-10	6.21e-08				cg01316819	PPP1R1A;PPP1R1A	12	54982281	9.67e-13
C12orf75	1.5381	6.13396e-08	2.44029e-06				PRODH	3.3449	9.19e-13	1.45e-10				cg12509665	CERK	22	47082044	9.71e-13
APCDD1	-1.67464	6.25364e-08	2.48318e-06				CRP	3.37465	7.24e-06	0.000137375				cg07901143	TP73	1	3568707	9.85e-13
MTNR1A	-3.323	6.34605e-08	2.5151e-06				MYBPC1	3.54757	1.11e-08	5.5e-07				cg08660562	IRAK3;IRAK3	12	66627900	1.03e-12
VWA5A	-1.3014	6.44459e-08	2.54933e-06											cg08955609	APOE	19	45409353	1.04e-12
C1orf229	-2.10639	6.56686e-08	2.59279e-06											cg10660909	CGREF1;CGREF1;CGREF1;CGREF1;CGREF1	2	27341795	1.05e-12
COL7A1	-1.92918	6.69995e-08	2.64036e-06											cg15744492	IL11	19	55880984	1.07e-12
TFF3	-2.88259	6.80571e-08	2.67197e-06											cg08194989	ANK1;ANK1;ANK1;ANK1;ANK1	8	41655154	1.08e-12
SULT1A2	-1.96017	6.84396e-08	2.68196e-06											cg06795963	WNK4	17	40932359	1.09e-12
PPP1R3C	-2.34898	6.85922e-08	2.68292e-06											cg10014293	MT1H	16	56703833	1.11e-12
AK130294	-1.24891	6.91756e-08	2.70069e-06											cg27124512	TRIM72;TRIM72	16	31225350	1.12e-12
ZXDA	-1.29337	6.95751e-08	2.70768e-06											cg19049165	DCHS2	4	155338021	1.13e-12
RAB3C	-2.43373	6.96999e-08	2.70768e-06											cg11932640	MSX1	4	4861200	1.14e-12
CAV2	-1.46131	7.00674e-08	2.71524e-06											cg15965055	ILDR2	1	166945157	1.17e-12
TMEM132B	-1.88442	7.12001e-08	2.74466e-06											cg25982743	TIMP4;SYN2;SYN2	3	12200236	1.17e-12
CXCR1	-2.61011	7.10768e-08	2.74466e-06											cg08860119	ARC	8	143695901	1.2e-12
MOGAT1	-3.1925	7.12201e-08	2.74466e-06											cg18721249	CAV1	7	116166456	1.22e-12
FAM83A	-2.78292	7.50244e-08	2.88066e-06											cg12013041	CDKN1C;CDKN1C;CDKN1C;CDKN1C;CDKN1C;CDKN1C	11	2906990	1.22e-12
ERBB2	2.22474	7.63305e-08	2.92544e-06											cg23003890	IRS2	13	110440175	1.26e-12
FCRL6	1.76269	7.86538e-08	3.00898e-06											cg10583297	DUOX1;DUOX1;DUOXA1	15	45422095	1.33e-12
PKN3	-1.34864	7.9317e-08	3.02881e-06											cg07180649	WNT4	1	22470290	1.36e-12
GDPD2	-2.15819	8.12949e-08	3.09868e-06											cg19443311	DGCR5	22	18957678	1.45e-12
LOC375295	-1.83854	8.2688e-08	3.14605e-06											cg13831329	PTGR1;PTGR1;PTGR1	9	114362179	1.45e-12
ERO1LB	-1.27902	8.36572e-08	3.17715e-06											cg27093143	APLP1;APLP1	19	36360605	1.47e-12
LOC645166	-1.24712	8.4472e-08	3.20228e-06											cg11241206	BDNF;BDNF;BDNF;BDNF;BDNF;BDNF;BDNF;BDNF;BDNF;BDNF;BDNF;BDNF;BDNF;BDNF;BDNF	11	27723128	1.47e-12
WNT7B	-2.90409	8.4681e-08	3.2044e-06											cg05697909	HES5	1	2462364	1.47e-12
LOC100286979	1.45932	8.5404e-08	3.22552e-06											cg05924583	TP73	1	3569624	1.49e-12
C7orf57	-2.18133	8.55472e-08	3.22552e-06											cg04977602	PRLR;PRLR	5	35230728	1.51e-12
ITLN1	-2.79901	8.63579e-08	3.25022e-06											cg17186727	WWTR1;WWTR1;WWTR1;WWTR1;WWTR1	3	149375807	1.54e-12
CD274	2.16391	8.6816e-08	3.2616e-06											cg15542657	PPP1R1A;PPP1R1A	12	54982288	1.57e-12
FAIM	-1.18092	8.92097e-08	3.33954e-06											cg23011597	KCNH8;KCNH8	3	19190158	1.59e-12
TRIM2	-1.17039	9.21178e-08	3.44224e-06											cg26984624	ANK1;ANK1;ANK1;ANK1;ANK1	8	41656079	1.68e-12
DBN1	-1.39982	9.44651e-08	3.52367e-06											cg10883303	HOXA13	7	27239024	1.72e-12
PRSS33	-2.36151	9.59241e-08	3.57172e-06											cg13163521	LTK;LTK;LTK	15	41803428	1.81e-12
BMP3	-3.16867	9.74001e-08	3.62024e-06											cg06577251	TPBG;TPBG	6	83073863	1.91e-12
PITX2	-3.27074	1.00055e-07	3.71233e-06											cg10990170	HLA-J;NCRNA00171	6	29974521	1.93e-12
ALG1L	-1.60387	1.02165e-07	3.77055e-06											cg06025631	BDNF;BDNF;BDNF;BDNF;BDNF;BDNF;BDNF;BDNF;BDNF;BDNF;BDNF;BDNF;BDNF;BDNF;BDNF;BDNF;BDNF;BDNF;BDNF	11	27722549	1.94e-12
LOC284215	3.07745	1.05309e-07	3.87976e-06											cg12505153	CFD	19	859545	1.96e-12
LRRC43	-1.7018	1.06295e-07	3.90919e-06											cg04778194	CACNA1G;CACNA1G;CACNA1G;CACNA1G;CACNA1G;CACNA1G;CACNA1G;CACNA1G;CACNA1G;CACNA1G;CACNA1G;CACNA1G;CACNA1G;CACNA1G;CACNA1G	17	48637408	2.24e-12
KIAA1644	-2.13756	1.06493e-07	3.90959e-06											cg14965722	DNER	2	230579469	2.24e-12
ESPNL	-2.16027	1.07362e-07	3.93459e-06											cg07646999	APLP1;APLP1	19	36359211	2.26e-12
HSPH1	1.05531	1.07585e-07	3.93589e-06											cg23614229	CACNA1G;CACNA1G;CACNA1G;CACNA1G;CACNA1G;CACNA1G;CACNA1G;CACNA1G;CACNA1G;CACNA1G;CACNA1G;CACNA1G;CACNA1G;CACNA1G;CACNA1G;CACNA1G;CACNA1G;CACNA1G;CACNA1G;CACNA1G;CACNA1G;CACNA1G;CACNA1G;CACNA1G;CACNA1G;CACNA1G;CACNA1G;CACNA1G;CACNA1G;CACNA1G	17	48638594	2.29e-12
STMN2	-2.77123	1.08362e-07	3.95738e-06											cg05877402	PRLR;PRLR	5	35230549	2.35e-12
ANKRD24	1.04583	1.0948e-07	3.99124e-06											cg05630800	ANGPTL1;RALGPS2	1	178840298	2.36e-12
RDH12	-2.13776	1.10617e-07	4.02016e-06											cg01507046	CACNA1G;CACNA1G;CACNA1G;CACNA1G;CACNA1G;CACNA1G;CACNA1G;CACNA1G;CACNA1G;CACNA1G;CACNA1G;CACNA1G;CACNA1G;CACNA1G;CACNA1G	17	48637818	2.47e-12
KIR2DL2	2.29954	1.11566e-07	4.03945e-06											cg09461185	PTGS2	1	186649631	2.47e-12
GPR97	-1.85558	1.11574e-07	4.03945e-06											cg15235096	LGI3	8	22014439	2.52e-12
ZNF793	1.77123	1.12846e-07	4.07843e-06											cg22791453	ASS1;ASS1	9	133319899	2.54e-12
C22orf24	1.05398	1.20909e-07	4.3548e-06											cg07620544	TRIM72;TRIM72	16	31225357	2.55e-12
GALNT3	-1.10062	1.21136e-07	4.35548e-06											cg10112391	DPP4	2	162930376	2.6e-12
RGS14	-1.0027	1.23209e-07	4.42241e-06											cg13514230	CADPS;CADPS;CADPS	3	62860224	2.71e-12
TDRD5	-2.85549	1.24625e-07	4.46557e-06											cg06991510	BDNF;BDNF;BDNF;BDNF;BDNF;BDNF;BDNF;BDNF;BDNF;BDNF;BDNF;BDNF;BDNF;BDNF	11	27723237	2.82e-12
ATAD3C	-1.31109	1.25791e-07	4.49965e-06											cg10726475	WWTR1;WWTR1;WWTR1	3	149375252	2.84e-12
DLX6	-3.25301	1.27092e-07	4.53844e-06											cg01395111	PPIC	5	122371727	2.92e-12
PIWIL1	-3.30502	1.2737e-07	4.54063e-06											cg09819791	LRP4	11	46938583	2.97e-12
CACNA2D4	-1.40557	1.28517e-07	4.56595e-06											cg09796640	AHNAK2	14	105434298	3.02e-12
C8orf47	-2.59759	1.28491e-07	4.56595e-06											cg03257179	LTK;LTK;LTK;LTK;LTK;LTK	15	41805946	3.04e-12
CACNA1G	-2.02814	1.2967e-07	4.59133e-06											cg19155599	PTGS2	1	186649153	3.06e-12
SLA2	1.21592	1.30955e-07	4.62901e-06											cg07841477	ERN2	16	23724901	3.2e-12
TRIM72	-3.12642	1.33363e-07	4.70615e-06											cg22198623	MT1G	16	56701868	3.41e-12
SOX7	-1.01246	1.33784e-07	4.71308e-06											cg20530585	WWTR1;WWTR1;WWTR1	3	149376036	3.41e-12
HAPLN3	1.38629	1.36822e-07	4.80878e-06											cg18021716	EREG;EREG	4	75230944	3.59e-12
NINL	-1.64863	1.3696e-07	4.80878e-06											cg24032414	CACNA1G;CACNA1G;CACNA1G;CACNA1G;CACNA1G;CACNA1G;CACNA1G;CACNA1G;CACNA1G;CACNA1G;CACNA1G;CACNA1G;CACNA1G;CACNA1G;CACNA1G	17	48674136	3.72e-12
PTPRN2	-1.99633	1.40031e-07	4.90837e-06											cg07483304	HOXA10;HOXA10	7	27211741	3.72e-12
BC037833	2.68818	1.42338e-07	4.98086e-06											cg05464374	CITED1;CITED1;CITED1;CITED1	23	71525859	3.81e-12
CRABP1	-3.36002	1.44184e-07	5.02953e-06											cg20340655	BDNF;BDNF;BDNF;BDNF;BDNF;BDNF;BDNF;BDNF;BDNF;BDNF;BDNF;BDNF;BDNF;BDNF;BDNF	11	27723075	3.93e-12
SI	-3.53372	1.44209e-07	5.02953e-06											cg25127444	HOXA13	7	27238279	3.99e-12
C21orf88	-2.72483	1.45936e-07	5.0813e-06											cg06436854	CBFA2T3	16	89043527	4.03e-12
CELP	-3.17881	1.46922e-07	5.10714e-06											cg05804220	DUOX1;DUOX1;DUOXA1	15	45422062	4.06e-12
RAET1E	-1.65815	1.48639e-07	5.15825e-06											cg00739593	AFAP1L2;AFAP1L2	10	116164714	4.14e-12
LRRC8E	-1.4414	1.49534e-07	5.17385e-06											cg25841159	FOXJ1	17	74137454	4.15e-12
RETNLB	-3.67222	1.49583e-07	5.17385e-06											cg04406254	APOE	19	45407945	4.19e-12
SLC27A6	-2.68057	1.55744e-07	5.37806e-06											cg06404175	OXT	20	3052692	4.24e-12
LDLRAD3	-1.38513	1.56294e-07	5.3793e-06											cg19112780	PTPRU;PTPRU;PTPRU;PTPRU;PTPRU;PTPRU	1	29563147	4.37e-12
LOXL4	-2.04665	1.56237e-07	5.3793e-06											cg24887140	PTGS2	1	186649639	4.52e-12
LINC00086	-1.97096	1.59049e-07	5.45615e-06											cg12128839	HOXA5	7	27183436	4.53e-12
CDKN2A	-2.23727	1.61751e-07	5.53979e-06											cg10780164	CALY	10	135149009	4.64e-12
ARHGEF10	-1.23776	1.63996e-07	5.60747e-06											cg08560942	ACHE;ACHE	7	100492945	4.74e-12
SLC52A1	-2.0991	1.68475e-07	5.75123e-06											cg24539234	TPBG;TPBG	6	83073948	4.8e-12
C9orf116	1.2865	1.68917e-07	5.75692e-06											cg05996573	IRAK3;IRAK3	12	66627943	4.94e-12
QPRT	-1.96851	1.69799e-07	5.77759e-06											cg06129210	XYLT1	16	17565129	5.08e-12
LGALS17A	2.64302	1.70428e-07	5.78958e-06											cg07044282	ANGPTL1;ANGPTL1;RALGPS2	1	178840137	5.21e-12
SLC6A4	-2.72985	1.73241e-07	5.8756e-06											cg00142925	APOA1	11	116706562	5.23e-12
AK125157	-1.63177	1.74294e-07	5.90176e-06											cg01550445	P2RY2;P2RY2;P2RY2	11	72929983	5.3e-12
CLGN	-2.68016	1.75895e-07	5.94635e-06											cg19804859	PRAME;PRAME;LOC648691;PRAME;PRAME;PRAME	22	22901145	5.51e-12
SNTA1	-1.53544	1.76752e-07	5.95606e-06											cg14123992	APOE	19	45407868	5.52e-12
ASPG	-2.38898	1.82931e-07	6.15435e-06											cg15835536	FKBP10;SC65	17	39968516	5.65e-12
NEB	2.80021	1.84847e-07	6.1989e-06											cg18777999	GAP43;GAP43	3	115377360	5.85e-12
THEM5	-1.91734	1.86315e-07	6.23813e-06											cg10092878	MLXIPL;MLXIPL;MLXIPL;MLXIPL;MLXIPL;MLXIPL;MLXIPL;MLXIPL	7	73038859	6.03e-12
DLX3	-3.56706	1.86641e-07	6.23907e-06											cg10724867	HOXA10	7	27218867	6.1e-12
GABRB2	-2.96692	1.87261e-07	6.2498e-06											cg04153489	ANK1;ANK1;ANK1;ANK1;ANK1	8	41655983	6.16e-12
CES4A	-1.62277	1.89698e-07	6.32106e-06											cg01959412	MSX1;MSX1	4	4861398	6.28e-12
PFN2	-1.5378	1.9948e-07	6.62595e-06											cg03596181	ANK1	8	41686111	6.34e-12
ALPP	-2.93077	2.05605e-07	6.80773e-06											cg05963821	GAP43;GAP43	3	115377939	6.35e-12
KLK15	-3.43575	2.05947e-07	6.80828e-06											cg13240385	PPP1R1A	12	54982590	6.67e-12
AK093552	2.92743	2.06479e-07	6.8151e-06											cg00178511	COL7A1	3	48632778	6.92e-12
NCCRP1	-2.55913	2.07337e-07	6.83264e-06											cg02483661	HES5	1	2460621	7.04e-12
FAM179A	1.27676	2.11289e-07	6.94732e-06											cg25821963	ABLIM3;ABLIM3	5	148521171	7.13e-12
GREB1L	-2.21346	2.11481e-07	6.94732e-06											cg11781421	HAPLN4	19	19367084	7.26e-12
C1orf88	-2.29525	2.12845e-07	6.98119e-06											cg02886593	SDK2	17	71639315	7.64e-12
RNF144A	-1.41665	2.14432e-07	7.02222e-06											cg01309213	ARHGDIG;PDIA2	16	331821	7.82e-12
PYGL	-1.46809	2.15795e-07	7.05583e-06											cg07963181	HRH1;HRH1	3	11195902	7.83e-12
ZC2HC1C	-1.17088	2.19996e-07	7.17078e-06											cg07634340	ACHE;ACHE	7	100494800	8.02e-12
AX747104	1.1116	2.23247e-07	7.26491e-06											cg04080270	RAB3B	1	52456551	8.11e-12
ACAA2	-1.28365	2.23579e-07	7.26491e-06											cg27560922	ARHGDIG	16	330267	8.21e-12
CABP4	-1.75416	2.24485e-07	7.28307e-06											cg13720581	TNXB;TNXB	6	32077017	8.33e-12
TOR4A	-1.62396	2.27509e-07	7.36974e-06											cg26939195	TNXB;TNXB	6	32077020	8.52e-12
G0S2	-1.92116	2.29578e-07	7.42528e-06											cg03985005	SATB1;SATB1;SATB1	3	18466383	8.54e-12
PLIN2	-1.29264	2.39077e-07	7.70868e-06											cg26828119	APLP1;APLP1	19	36360834	8.64e-12
GPRC5B	1.51287	2.39789e-07	7.71974e-06											cg12374123	DUOX2;DUOXA2;DUOX2	15	45406327	9.2e-12
SIPA1L2	-1.2979	2.44214e-07	7.85011e-06											cg08938793	HOXA10;HOXA10	7	27211117	9.36e-12
C17orf82	-1.66436	2.44801e-07	7.85689e-06											cg06346505	AFAP1L2;AFAP1L2	10	116164640	9.5e-12
ASAH2B	-1.56653	2.45334e-07	7.86195e-06											cg23629998	TMEM229A	7	123672780	9.71e-12
KCNF1	-2.01556	2.46568e-07	7.88942e-06											cg20822579	RIPK3;RIPK3	14	24809073	9.74e-12
NUDT11	-1.83495	2.49761e-07	7.95511e-06											cg00901401	FKBP1B;FKBP1B	2	24272044	9.82e-12
RGMB	-1.20621	2.51254e-07	7.97836e-06											cg11675178	GJB6;GJB6;GJB6;GJB6	13	20806276	9.99e-12
C19orf59	-2.19816	2.51102e-07	7.97836e-06											cg16201596	HLA-J;NCRNA00171	6	29974568	1e-11
ANKRD33	-3.34005	2.58594e-07	8.1866e-06											cg26131754	SATB1;SATB1	3	18467611	1.02e-11
TBX10	-2.49708	2.64352e-07	8.35625e-06											cg23855030	DCHS2	4	155337971	1.03e-11
LRRC7	-2.86744	2.73459e-07	8.60511e-06											cg07100508	SEMA6A;SEMA6A	5	115909921	1.04e-11
IGF2BP1	-2.83303	2.77055e-07	8.7052e-06											cg24377330	WWTR1;WWTR1;WWTR1	3	149375961	1.04e-11
LOC100506599	1.20866	2.86134e-07	8.97697e-06											cg19988338	IRS2	13	110440179	1.05e-11
AKR7A3	-1.6339	2.92684e-07	9.14134e-06											cg08831999	LOC648691;PRAME;PRAME;PRAME;PRAME;PRAME	22	22901697	1.06e-11
DSEL	-1.61076	2.98674e-07	9.31454e-06											cg09747827	PROC	2	128181313	1.06e-11
IFNG	2.19215	3.02785e-07	9.42869e-06											cg13338877	HLA-J;NCRNA00171	6	29974531	1.08e-11
NETO2	-1.57402	3.09062e-07	9.60618e-06											cg15657704	AFAP1L2;AFAP1L2	10	116164955	1.12e-11
SLC6A7	-2.32655	3.09403e-07	9.60618e-06											cg23619332	BDNF;BDNF;BDNF;BDNF;BDNF;BDNF;BDNF;BDNF;BDNF;BDNF;BDNF;BDNF;BDNF;BDNF;BDNF;BDNF	11	27722060	1.13e-11
TRPM6	-2.01015	3.13205e-07	9.70983e-06											cg05726109	SEPT5;GP1BB	22	19709755	1.18e-11
STMN3	-1.64444	3.13857e-07	9.71092e-06											cg26182487	ABLIM3	5	148521226	1.2e-11
NTF3	-1.83286	3.14168e-07	9.71092e-06											cg14174336	NOL3	16	67208654	1.24e-11
LOC100132111	-1.52898	3.16335e-07	9.76345e-06											cg00648919	WWTR1;WWTR1;WWTR1	3	149375208	1.27e-11
TMEM168	-1.06236	3.25951e-07	1.00454e-05											cg03987115	HOXA10;HOXA10	7	27212870	1.29e-11
C4BPA	2.73302	3.31162e-07	1.0191e-05											cg26647219	WWTR1;WWTR1;WWTR1	3	149376215	1.29e-11
BC038769	-2.34721	3.37251e-07	1.03632e-05											cg12099952	OXT	20	3053037	1.3e-11
IL29	2.4977	3.3803e-07	1.03719e-05											cg12189835	SYT7	11	61335071	1.3e-11
JAG2	-1.19474	3.40058e-07	1.04188e-05											cg05197625	TPBG;TPBG;TPBG	6	83073186	1.31e-11
IRAK2	-1.32966	3.43291e-07	1.05025e-05											cg10160407	PDGFRL	8	17434805	1.45e-11
MAPRE3	-1.35969	3.44091e-07	1.05116e-05											cg05790982	MSX1;MSX1	4	4861404	1.48e-11
PAQR5	-1.81481	3.4601e-07	1.05548e-05											cg08621843	PROC	2	128180488	1.48e-11
MYCL1	-1.29451	3.58492e-07	1.08837e-05											cg01811187	CACNA1G;CACNA1G;CACNA1G;CACNA1G;CACNA1G;CACNA1G;CACNA1G;CACNA1G;CACNA1G;CACNA1G;CACNA1G;CACNA1G;CACNA1G;CACNA1G;CACNA1G	17	48637445	1.49e-11
JPH3	-1.88598	3.58873e-07	1.08837e-05											cg02447462	CFD	19	861071	1.52e-11
NKG7	1.63761	3.65983e-07	1.10513e-05											cg05415840	ARC;ARC	8	143694305	1.53e-11
RDH8	-3.03902	3.72327e-07	1.12267e-05											cg10287137	P2RY2;P2RY2;P2RY2	11	72929054	1.55e-11
ZNF114	-2.19186	3.75101e-07	1.1294e-05											cg16967880	HOXA10;HOXA10	7	27213971	1.57e-11
VRTN	2.61677	3.76533e-07	1.13209e-05											cg20080006	WWTR1;WWTR1;WWTR1	3	149376040	1.58e-11
MSI1	-2.46125	3.79595e-07	1.13966e-05											cg02172579	ANK1	8	41685992	1.63e-11
VLDLR	-1.86396	3.84316e-07	1.15218e-05											cg27177839	JAG2;JAG2	14	105635769	1.66e-11
MAP6D1	-1.16068	3.8541e-07	1.1538e-05											cg25139187	HAPLN2	1	156594229	1.68e-11
BC024248	-2.05761	3.88185e-07	1.16045e-05											cg04424443	DST;DST;DST;DST;DST	6	56407925	1.72e-11
SERTAD4	-2.0598	4.10911e-07	1.22664e-05											cg07657236	KCNH8;KCNH8	3	19190202	1.74e-11
FLJ41484	-1.55213	4.30131e-07	1.27791e-05											cg24129589	NKD2	5	1008558	1.77e-11
FNDC4	-1.56598	4.30529e-07	1.27791e-05											cg01079164	HAPLN2	1	156595461	1.86e-11
SYT1	-2.35916	4.37506e-07	1.29678e-05											cg10882522	IL17RD	3	57199792	1.86e-11
CHRNB2	-2.0185	4.59254e-07	1.3574e-05											cg12910641	NTSR1	20	61343222	1.9e-11
KLHL35	-2.18419	4.65235e-07	1.37313e-05											cg01131735	FKBP10;SC65;SC65	17	39968419	2.01e-11
MYLK4	-1.28001	4.67716e-07	1.37851e-05											cg09829176	PPARA;PPARA	22	46545347	2.03e-11
LRRN4	-2.31818	4.68742e-07	1.37959e-05											cg00835771	FNDC4;GCKR	2	27718336	2.04e-11
SLC7A9	-2.63878	4.76571e-07	1.40066e-05											cg00314622	SYN2;TIMP4;SYN2	3	12199836	2.12e-11
MAPK8IP1	-1.62551	4.77429e-07	1.40122e-05											cg09471280	FKBP10;SC65	17	39968804	2.17e-11
CD8A	1.65203	4.79068e-07	1.40209e-05											cg20373432	FOXJ1	17	74135572	2.22e-11
RNF208	-1.48951	4.78653e-07	1.40209e-05											cg05776704	WWTR1;WWTR1;WWTR1	3	149376672	2.39e-11
FAM174B	-1.61869	4.85128e-07	1.41785e-05											cg01404893	CBFA2T3	16	89043547	2.44e-11
AK125726	-2.10417	4.89955e-07	1.42797e-05											cg25326776	ABLIM3	5	148520934	2.46e-11
TMEM132D	-2.45207	4.92635e-07	1.43378e-05											cg05958050	MT1G;MT1H	16	56703400	2.47e-11
PNPLA1	-1.58746	5.05534e-07	1.46724e-05											cg04101969	GJB6;GJB6;GJB6;GJB6;GJB6;GJB6;GJB6	13	20806477	2.56e-11
APOB	-3.13891	5.05389e-07	1.46724e-05											cg01971483	CAV1	7	116166408	2.57e-11
YBX2	-2.55952	5.08787e-07	1.47464e-05											cg15582954	WNT4	1	22470343	2.59e-11
RHOD	-2.01167	5.11073e-07	1.47921e-05											cg20667684	PRAME;LOC648691;PRAME;PRAME;PRAME;PRAME	22	22901857	2.62e-11
AK096803	-2.4444	5.12795e-07	1.48215e-05											cg04941721	EREG;EREG	4	75230901	2.64e-11
CYP2D6	-1.46443	5.18133e-07	1.49551e-05											cg21791017	LTK;LTK;LTK	15	41803772	2.68e-11
NHLRC1	-1.63238	5.20988e-07	1.50168e-05											cg21879513	COL20A1	20	61927203	2.75e-11
REC8	2.17766	5.35424e-07	1.53905e-05											cg12507125	WWTR1;WWTR1;WWTR1	3	149375528	2.75e-11
PRRX2	-1.62741	5.40399e-07	1.55122e-05											cg08828286	CFD;CFD	19	859680	2.82e-11
NDRG1	-1.20946	5.42055e-07	1.55384e-05											cg06085877	CCK	3	42304966	3.01e-11
ELOVL4	-1.64807	5.46873e-07	1.56551e-05											cg05210501	HOXA10;HOXA10	7	27219344	3.01e-11
ZP3	-1.78289	5.54604e-07	1.58296e-05											cg12307716	CD109;CD109;CD109;CD109;CD109;CD109	6	74405811	3.08e-11
SLC15A1	-2.96797	5.5524e-07	1.58296e-05											cg07562918	CDKN2A;CDKN2BAS	9	21994435	3.15e-11
LOC400655	-3.40261	5.54443e-07	1.58296e-05											cg02360980	LTK;LTK;LTK	15	41804283	3.16e-11
PIRT	-2.66835	5.57603e-07	1.58538e-05											cg18190847	HRH1;HRH1	3	11195751	3.25e-11
SLC18A1	-2.78773	5.66241e-07	1.60558e-05											cg18768621	APOE	19	45409440	3.29e-11
MICALCL	-1.11579	5.86031e-07	1.65944e-05											cg22128849	AFAP1L2;AFAP1L2	10	116164598	3.32e-11
KLRG2	-2.95952	5.87483e-07	1.66131e-05											cg07704144	SNPH	20	1247415	3.4e-11
RHBG	-2.73381	5.9269e-07	1.67151e-05											cg17838734	TPBG;TPBG	6	83073924	3.48e-11
BTBD11	-1.24025	5.95213e-07	1.67637e-05											cg01525597	WNT5B;WNT5B	12	1739061	3.51e-11
PRSS30P	-1.45313	6.1174e-07	1.71829e-05											cg03777083	WNK4	17	40932199	3.54e-11
LPCAT2	-1.00401	6.14301e-07	1.72317e-05											cg17025835	TMEM229A;TMEM229A	7	123673331	3.57e-11
FAM126A	-1.17365	6.18902e-07	1.73375e-05											cg16291962	HRH1;HRH1	3	11196445	3.75e-11
BC043554	2.99094	6.23366e-07	1.74328e-05											cg19612450	CCK	3	42305186	3.84e-11
NDP	-2.38272	6.23969e-07	1.74328e-05											cg19818826	SATB1;SATB1	3	18467816	3.86e-11
PTCHD2	-2.35427	6.29379e-07	1.75605e-05											cg23772843	F7;F7	13	113759909	3.9e-11
ILDR2	-1.82007	6.34504e-07	1.76799e-05											cg00998427	SYT7	11	61323029	3.92e-11
LOC79015	2.13401	6.4088e-07	1.78102e-05											cg19760898	TMEM229A	7	123673583	4e-11
PRKCQ	1.39219	6.43473e-07	1.78364e-05											cg12298562	RBP4	10	95361132	4.33e-11
BC032901	-1.99938	6.43679e-07	1.78364e-05											cg17793059	ANGPTL4;ANGPTL4	19	8428850	4.4e-11
ZNF385C	-1.32417	6.5016e-07	1.79252e-05											cg21330423	HLA-J;NCRNA00171	6	29975068	4.44e-11
CAMK2N1	-1.64744	6.50018e-07	1.79252e-05											cg07156563	CITED1;CITED1;CITED1;CITED1	23	71525984	4.51e-11
LRRC6	-1.53883	6.63117e-07	1.82584e-05											cg19570545	PKP1;PKP1	1	201252472	4.54e-11
FKBP10	-1.35091	6.64593e-07	1.8275e-05											cg01001744	XYLT1	16	17564258	4.65e-11
FAM105A	-1.42127	6.7154e-07	1.84418e-05											cg06294416	IRAK3;IRAK3	12	66628232	4.67e-11
ISYNA1	-1.58754	6.84874e-07	1.87587e-05											cg15914463	CADPS;CADPS;CADPS	3	62860103	4.72e-11
CDSN	-1.8722	6.93469e-07	1.89602e-05											cg04833430	ITGA7;ITGA7;ITGA7;ITGA7;ITGA7	12	56101579	4.77e-11
C16orf74	-1.72043	7.15221e-07	1.95133e-05											cg20728105	SCIN	7	12610689	4.87e-11
LY6D	-2.85092	7.24877e-07	1.9751e-05											cg11855325	SCRN1;SCRN1;SCRN1;SCRN1;SCRN1	7	30029717	4.89e-11
PLCD1	-1.09948	7.53676e-07	2.04558e-05											cg03109209	TP53RK;SLC13A3	20	45313215	4.98e-11
C4orf48	-1.56835	7.64999e-07	2.07362e-05											cg08328671	BDKRB2;BDKRB2	14	96671262	5.02e-11
FBXO27	-1.77128	7.66775e-07	2.07575e-05											cg04216597	CACNA1G;CACNA1G;CACNA1G;CACNA1G;CACNA1G;CACNA1G;CACNA1G;CACNA1G;CACNA1G;CACNA1G;CACNA1G;CACNA1G;CACNA1G;CACNA1G;CACNA1G	17	48639836	5.1e-11
CAPN9	-2.80086	7.68707e-07	2.07829e-05											cg18182269	DST;DST;DST;DST	6	56709031	5.16e-11
LOC440934	-2.67189	7.71885e-07	2.08419e-05											cg05581701	MT1M	16	56666323	5.16e-11
ADAMTS17	-1.71335	7.82359e-07	2.10703e-05											cg01397139	HOXA10;HOXA10	7	27213966	5.21e-11
CLDN6	-3.2688	7.86515e-07	2.1155e-05											cg07229186	MT1M;MT1M	16	56666575	5.25e-11
SNAP25	-2.04752	8.04956e-07	2.15403e-05											cg19326023	CIB2	15	78424152	5.26e-11
VIPR1	-1.78134	8.2469e-07	2.1984e-05											cg16578267	HES4;HES4	1	937048	5.35e-11
GABRE	-2.01863	8.26959e-07	2.20165e-05											cg14188840	HOXA10	7	27220398	5.44e-11
CD8B	1.64389	8.30149e-07	2.20733e-05											cg25011003	WNT4	1	22470341	5.44e-11
IL24	-1.89707	8.38461e-07	2.2266e-05											cg18316528	WARS;WDR25;WDR25;WARS	14	100843942	5.52e-11
BAIAP2	-1.38375	8.47796e-07	2.24285e-05											cg16038636	FOXJ1	17	74138073	5.55e-11
FAM86B1	-1.6376	8.47697e-07	2.24285e-05											cg19553158	IRAK2	3	10233247	5.62e-11
CDH22	-2.67445	8.47088e-07	2.24285e-05											cg04396772	GZMM	19	549017	5.64e-11
MT1L	-1.75123	8.5599e-07	2.26167e-05											cg22237988	BAX;BAX;BAX;BAX	19	49465047	5.66e-11
LOC100506990	-1.12413	8.64259e-07	2.27777e-05											cg23899628	DUOX2;DUOXA2	15	45406506	5.69e-11
POU4F1	-3.00744	8.6601e-07	2.27951e-05											cg04994964	MT1M;MT1M	16	56666640	5.76e-11
SNORD88B	1.09073	8.995e-07	2.36172e-05											cg14935646	HOXA10	7	27215464	5.93e-11
CNFN	-2.30284	9.04909e-07	2.36998e-05											cg07069514	ACHE;ACHE	7	100494380	6e-11
SULT4A1	-3.17312	9.0423e-07	2.36998e-05											cg05026186	ABLIM3	5	148520876	6.01e-11
PLA1A	1.53695	9.22265e-07	2.4094e-05											cg06496829	WWTR1;WWTR1;WWTR1	3	149376322	6.03e-11
PCK1	-2.81404	9.21412e-07	2.4094e-05											cg22296149	AMH;AMH	19	2249330	6.03e-11
PLCB1	-1.46211	9.24155e-07	2.41133e-05											cg24078828	WWTR1;WWTR1;WWTR1;WWTR1;WWTR1	3	149375789	6.13e-11
TREM1	-1.86975	9.2795e-07	2.41521e-05											cg25771041	WWTR1;WWTR1;WWTR1	3	149376042	6.14e-11
KBTBD11	-1.82941	9.31009e-07	2.41846e-05											cg26999029	SDK2	17	71639970	6.28e-11
LOC100049716	-1.05582	9.38961e-07	2.43177e-05											cg27565555	BMP7	20	55839663	6.29e-11
RGS20	-2.26078	9.46226e-07	2.44755e-05											cg16672637	FOXJ1	17	74138356	6.31e-11
AQP3	-2.10866	9.50554e-07	2.45571e-05											cg26970707	PPIC	5	122371264	6.35e-11
DSG1	-2.81843	9.54729e-07	2.46043e-05											cg14084907	TP73;TP73;TP73;TP73	1	3634811	6.37e-11
LGR6	-2.53481	9.64684e-07	2.48302e-05											cg13847640	CD8A	2	87035982	6.42e-11
CCDC148	1.55058	9.69324e-07	2.4919e-05											cg02732252	CLDN6	16	3068014	6.47e-11
DNA2	1.05316	9.72228e-07	2.4963e-05											cg17438155	MLXIPL;MLXIPL;MLXIPL;MLXIPL	7	73038045	6.57e-11
RAC3	-1.70275	9.74414e-07	2.49885e-05											cg08551725	SCRN1;SCRN1;SCRN1;SCRN1	7	30029776	6.7e-11
LPAR1	-1.56273	9.87582e-07	2.52952e-05											cg02366798	HOXA13	7	27237154	6.83e-11
RASA3	-1.0522	9.89523e-07	2.53139e-05											cg06692537	TMEM229A	7	123673679	6.87e-11
UCN3	-3.61481	1.0142e-06	2.58502e-05											cg20329620	F7;F7	13	113759894	6.92e-11
APOL4	1.28305	1.03591e-06	2.63715e-05											cg20196291	AFAP1L2;AFAP1L2	10	116164849	7.01e-11
NR3C2	-1.35455	1.04255e-06	2.64763e-05											cg17758623	PTPRU;PTPRU;PTPRU;PTPRU;PTPRU;PTPRU	1	29563144	7.13e-11
LOC90246	-1.71547	1.04528e-06	2.64839e-05											cg12976581	HLA-J;NCRNA00171	6	29975032	7.3e-11
MSRA	-1.06117	1.0801e-06	2.72974e-05											cg11056832	PKN3;PKN3	9	131465146	7.35e-11
SOCS1	1.61459	1.09224e-06	2.75044e-05											cg02640638	TMEM229A	7	123673690	7.37e-11
KCNK4	-1.95508	1.09974e-06	2.76601e-05											cg12319004	LEFTY1	1	226078237	7.44e-11
LINC00482	-2.0384	1.14004e-06	2.86048e-05											cg02273970	SCIN	7	12609907	7.46e-11
SH3PXD2A	-1.09172	1.14418e-06	2.86743e-05											cg08705329	VPS25;WNK4	17	40931588	7.46e-11
LOC149837	-1.4357	1.14568e-06	2.86777e-05											cg21608192	XYLT1	16	17563827	7.51e-11
HEPH	-1.6137	1.15333e-06	2.8816e-05											cg03466032	FKBP10;SC65	17	39968802	7.6e-11
CMTM2	-1.2626	1.16299e-06	2.90069e-05											cg21929771	PTPRU;PTPRU;PTPRU	1	29586580	7.62e-11
CYP17A1	-2.15574	1.16986e-06	2.91034e-05											cg09159068	CFD	19	860565	8.05e-11
CFD	-1.75478	1.18023e-06	2.9297e-05											cg10916702	WWTR1;WWTR1;WWTR1	3	149376317	8.09e-11
FAM78B	-1.12605	1.19235e-06	2.954e-05											cg03133269	WNT4	1	22468902	8.15e-11
PHYHIPL	-1.8851	1.19284e-06	2.954e-05											cg04431119	MLXIPL;MLXIPL;MLXIPL;MLXIPL	7	73039108	8.18e-11
SHISA8	-2.24746	1.20097e-06	2.97063e-05											cg17259656	ABLIM3;ABLIM3	5	148521112	8.2e-11
TANC2	-1.22383	1.22296e-06	3.01788e-05											cg20954537	BDNF;BDNF;BDNF;BDNF;BDNF;BDNF;BDNF;BDNF;BDNF;BDNF;BDNF;BDNF;BDNF;BDNF;BDNF;BDNF	11	27721668	8.26e-11
ZIC2	-2.74738	1.24754e-06	3.07491e-05											cg01426853	TMEM229A	7	123673549	8.32e-11
CSMD2	-1.71306	1.25108e-06	3.07639e-05											cg06253058	WWTR1;WWTR1;WWTR1	3	149375085	8.39e-11
CSAG1	-3.02692	1.25068e-06	3.07639e-05											cg24526103	IRS2	13	110433784	8.45e-11
AK127292	2.20792	1.26647e-06	3.10246e-05											cg21297673	WNT4	1	22469723	8.45e-11
CTTNBP2	-1.77397	1.26513e-06	3.10246e-05											cg05757967	TPBG;TPBG	6	83074533	8.47e-11
ORMDL3	1.11351	1.30173e-06	3.17438e-05											cg10740282	DST;DST;DST;DST	6	56709141	8.74e-11
LOC285548	-2.27487	1.30165e-06	3.17438e-05											cg17362321	DGCR5	22	18958316	8.99e-11
HAP1	-1.85726	1.31346e-06	3.19597e-05											cg13766044	FKBP10;SC65	17	39968772	9.15e-11
AKR1E2	-1.68911	1.32862e-06	3.22912e-05											cg01966129	PRAME;LOC648691;PRAME;PRAME;PRAME;PRAME	22	22901880	9.24e-11
NEURL3	1.71568	1.33251e-06	3.23482e-05											cg17185401	AMIGO1;AMIGO1	1	110052093	9.33e-11
ABCC4	1.18237	1.35325e-06	3.28136e-05											cg23881204	PDGFRL	8	17434521	9.41e-11
DSC2	-1.69591	1.3583e-06	3.2898e-05											cg23513168	DCHS2	4	155337897	9.72e-11
TREML2	-1.54264	1.36302e-06	3.2936e-05											cg03778788	TMEM229A	7	123672190	9.81e-11
TRAM1L1	-1.59451	1.36222e-06	3.2936e-05											cg08590359	ITGAE	17	3641885	9.84e-11
PCDHGB8P	-1.6081	1.36626e-06	3.29761e-05											cg09918082	MSX1	4	4861101	9.9e-11
LTF	-2.65418	1.37811e-06	3.32238e-05											cg26445292	CACNB4;CACNB4;CACNB4	2	152955650	1.02e-10
PFKFB4	-1.2973	1.3882e-06	3.34285e-05											cg10395448	GJB6;GJB6;GJB6;GJB6	13	20805895	1.03e-10
SRRM3	-1.76025	1.39567e-06	3.35699e-05											cg12049787	APOE;APOE	19	45409080	1.03e-10
CCDC110	-1.67221	1.44511e-06	3.46792e-05											cg08598483	HLA-J;NCRNA00171	6	29975145	1.03e-10
NXPH4	-2.38981	1.45668e-06	3.49169e-05											cg16003064	ITGA7;ITGA7;ITGA7	12	56102252	1.04e-10
GRAMD2	-2.03078	1.50442e-06	3.602e-05											cg10469717	EDN3;EDN3;EDN3;EDN3;EDN3;EDN3;EDN3;EDN3	20	57875545	1.05e-10
SVOP	-2.48078	1.53285e-06	3.66587e-05											cg03321553	LTK;LTK;LTK	15	41806234	1.05e-10
RNASE7	-2.68345	1.5352e-06	3.66732e-05											cg11386098	SYT7	11	61302466	1.08e-10
ATP1A3	-2.12318	1.54486e-06	3.68617e-05											cg20257553	PLA2R1;PLA2R1	2	160919462	1.11e-10
MS4A15	-2.38362	1.54862e-06	3.69093e-05											cg25994096	SYT7	11	61348278	1.13e-10
SLC14A2	-2.55421	1.55045e-06	3.69109e-05											cg16365799	DNER	2	230578917	1.15e-10
KCNH6	-2.43085	1.56465e-06	3.71643e-05											cg02034910	NOL3	16	67207062	1.16e-10
PPIC	-1.30961	1.58004e-06	3.74449e-05											cg14839404	BMP7	20	55841869	1.17e-10
FAM19A2	-1.33532	1.58443e-06	3.75064e-05											cg12169661	CLDN3;CLDN3	7	73183394	1.17e-10
KISS1R	-2.65238	1.58916e-06	3.75761e-05											cg27476262	CADPS;CADPS;CADPS	3	62859618	1.18e-10
KLRK1	1.54411	1.59279e-06	3.76193e-05											cg15864691	HOXA10	7	27217606	1.18e-10
RSPO4	-2.33367	1.61664e-06	3.81395e-05											cg11348994	PCSK1	5	95769993	1.21e-10
PTHLH	-1.6743	1.61936e-06	3.81607e-05											cg08872722	PKP1;PKP1	1	201252360	1.23e-10
SLC5A12	-2.44071	1.64534e-06	3.86857e-05											cg04242655	PRAME;PRAME;LOC648691;PRAME;PRAME;PRAME	22	22902047	1.27e-10
BEAN1	-1.98506	1.71965e-06	4.03877e-05											cg19268434	TNXB;TNXB	6	32076967	1.3e-10
DLX6-AS1	-3.01472	1.75788e-06	4.11957e-05											cg07028675	COL20A1	20	61927481	1.31e-10
REG1B	-3.76235	1.75799e-06	4.11957e-05											cg09179211	FAM3B;FAM3B	21	42689051	1.31e-10
SLC9A7	1.44573	1.77983e-06	4.16607e-05											cg07661805	LY6D;LY6D	8	143867942	1.32e-10
LARP6	-1.63698	1.82054e-06	4.25185e-05											cg18468842	TP53RK;SLC13A3	20	45313109	1.32e-10
BCAS4	-1.27078	1.84921e-06	4.31401e-05											cg25149251	UFSP1;ACHE;ACHE	7	100488527	1.33e-10
KRT5	-2.80941	1.88955e-06	4.39831e-05											cg00158683	COL7A1	3	48632625	1.34e-10
FAM174A	-1.04421	1.90691e-06	4.43377e-05											cg14957943	COL7A1	3	48632783	1.36e-10
PRMT6	-1.05049	1.94885e-06	4.52627e-05											cg19494010	SEMA6A	5	115909543	1.36e-10
ACRBP	-1.34429	2.0111e-06	4.66049e-05											cg04983903	HLA-J;NCRNA00171	6	29974065	1.37e-10
TCAP	1.77886	2.0151e-06	4.66313e-05											cg08409301	APLP1;APLP1	19	36359556	1.38e-10
C16orf45	-1.34389	2.06079e-06	4.75458e-05											cg01647111	LGI3	8	22014425	1.38e-10
LINC00605	-1.9851	2.08926e-06	4.81497e-05											cg24602499	SCARA5	8	27765868	1.39e-10
PCDHB3	-1.43015	2.09677e-06	4.82695e-05											cg19759481	HOXA5	7	27183401	1.44e-10
CCDC136	-1.77798	2.10475e-06	4.83912e-05											cg03902160	PTPRU;PTPRU;PTPRU	1	29586660	1.48e-10
SYBU	-1.51154	2.11657e-06	4.85651e-05											cg20193802	SEPT5;GP1BB	22	19709696	1.48e-10
AX746880	-3.11387	2.11897e-06	4.85669e-05											cg11381826	HAPLN4	19	19372750	1.53e-10
BFSP1	1.18599	2.12427e-06	4.86352e-05											cg18129178	ABLIM3	5	148520854	1.56e-10
PRDM5	-1.51937	2.13376e-06	4.87991e-05											cg08070327	HOXA5	7	27184059	1.59e-10
LAP3	1.09251	2.14469e-06	4.89419e-05											cg16794576	HLA-J;NCRNA00171	6	29974971	1.62e-10
RARRES1	-1.72061	2.14353e-06	4.89419e-05											cg15681462	IL11	19	55880286	1.7e-10
LOC100506343	-1.60539	2.14856e-06	4.89769e-05											cg08318212	EDN3;EDN3;EDN3;EDN3	20	57875364	1.8e-10
AK307246	-1.60036	2.15398e-06	4.90471e-05											cg07371747	CIITA	16	11012292	1.84e-10
SELE	-1.83088	2.17027e-06	4.93105e-05											cg20761322	CIB2;CIB2	15	78423564	1.86e-10
NDRG4	-1.50516	2.19822e-06	4.98374e-05											cg23357832	SDK1;SDK1	7	4228775	1.86e-10
ADAMTS9	-1.10217	2.22309e-06	5.03467e-05											cg23204968	HOXA5	7	27183816	1.87e-10
F10	-1.53747	2.2691e-06	5.13217e-05											cg24869535	NPNT	4	106816548	1.89e-10
GLOD5	-1.55611	2.27105e-06	5.13217e-05											cg11788010	BMP8B	1	40255321	1.9e-10
TMEM55A	-1.19448	2.28045e-06	5.14786e-05											cg04834228	NTSR1	20	61392703	1.92e-10
ART3	2.10114	2.28675e-06	5.15653e-05											cg23417096	NDRG1;NDRG1	8	134250016	1.93e-10
PRR22	1.23197	2.29087e-06	5.16025e-05											cg05812582	SDK1	7	3920082	1.93e-10
GPR37	-2.09781	2.39039e-06	5.35559e-05											cg14432143	HLA-J;NCRNA00171	6	29975061	1.95e-10
KAZN	-1.1004	2.39928e-06	5.36976e-05											cg09984316	GZMM;GZMM	19	544068	1.96e-10
AL832737	-2.09325	2.59649e-06	5.79256e-05											cg16092895	PPP1R1A	12	54982717	1.97e-10
TP73	-1.49224	2.60925e-06	5.79764e-05											cg18194821	RAB3B;RAB3B	1	52456341	2e-10
LINC00087	-1.78757	2.61167e-06	5.79764e-05											cg00000292	ATP2A1;ATP2A1	16	28890100	2.01e-10
ASXL3	-1.81098	2.60293e-06	5.79764e-05											cg01985965	HES5	1	2461278	2.04e-10
PADI4	-1.8721	2.61262e-06	5.79764e-05											cg16857858	HOXA10;HOXA10	7	27213984	2.07e-10
SLC26A9	2.64326	2.6275e-06	5.82448e-05											cg24505618	DUOX1;DUOX1;DUOXA1;DUOXA1	15	45422054	2.08e-10
GPRIN1	-1.30407	2.65074e-06	5.86978e-05											cg00093890	NPNT	4	106817692	2.11e-10
WARS	1.74166	2.67801e-06	5.9239e-05											cg02454595	DUOXA2;DUOX2;DUOXA2	15	45406534	2.14e-10
PAOX	-1.08476	2.69144e-06	5.94439e-05											cg12457040	KCNIP3;KCNIP3	2	96012592	2.14e-10
RXFP4	-1.98749	2.69296e-06	5.94439e-05											cg07621749	LTK;LTK;LTK	15	41806141	2.15e-10
MAGEA2	-3.63327	2.70675e-06	5.96854e-05											cg18272264	CACNB4;CACNB4;CACNB4	2	152956036	2.19e-10
RETN	-2.19046	2.71846e-06	5.98804e-05											cg16348316	PROC	2	128181325	2.19e-10
GREM2	-2.31051	2.77933e-06	6.10928e-05											cg13050240	RIPK3;RIPK3	14	24809068	2.21e-10
GALNTL2	-1.57054	2.81747e-06	6.18519e-05											cg17841545	NRAP;NRAP	10	115371055	2.23e-10
HOTAIR	-2.64389	2.81978e-06	6.18519e-05											cg20048434	AFAP1L2;AFAP1L2	10	116163160	2.24e-10
S100A5	-1.25903	2.82518e-06	6.19054e-05											cg00465476	DUOX2;DUOXA2	15	45406486	2.28e-10
AGPAT4	-1.11185	2.85702e-06	6.25377e-05											cg21399685	WWTR1;WWTR1;WWTR1	3	149375922	2.31e-10
GUCY1B2	-2.10176	2.90031e-06	6.34188e-05											cg09935736	LGI3	8	22014555	2.32e-10
DSC3	-2.16602	2.99922e-06	6.54448e-05											cg02081277	EDN3;EDN3;EDN3;EDN3;EDN3;EDN3;EDN3;EDN3	20	57875511	2.39e-10
S100A12	-2.1694	2.99815e-06	6.54448e-05											cg10601625	ANK1;ANK1;ANK1;ANK1;ANK1	8	41570622	2.45e-10
MIB2	-1.0026	3.0399e-06	6.61945e-05											cg03596167	ERN2	16	23724821	2.45e-10
RASA4	-1.09935	3.13239e-06	6.79963e-05											cg05785565	CCK	3	42305191	2.52e-10
CAV1	-1.17828	3.13056e-06	6.79963e-05											cg06549607	IRS2	13	110440352	2.56e-10
GRIN2D	-1.70982	3.12953e-06	6.79963e-05											cg22871485	PRAME;LOC648691;PRAME;PRAME;PRAME;PRAME	22	22901830	2.57e-10
KCNK17	-1.86991	3.18182e-06	6.89977e-05											cg24304268	AMIGO1	1	110052638	2.58e-10
PLA2G4F	-2.29778	3.18995e-06	6.91025e-05											cg12292531	ANK1	8	41685719	2.66e-10
BPIFB4	-3.10183	3.20174e-06	6.92861e-05											cg14781922	TP73;WDR8	1	3568124	2.66e-10
BC033124	-2.53506	3.20571e-06	6.93003e-05											cg24984312	APOA1	11	116707209	2.67e-10
C6orf58	-2.97703	3.22648e-06	6.96773e-05											cg10524152	ADRA2A	10	112836785	2.69e-10
SP6	-1.25193	3.23349e-06	6.97517e-05											cg23060456	CACNB4;CACNB4;CACNB4	2	152956034	2.69e-10
CLCA2	-2.56932	3.24513e-06	6.98638e-05											cg10293804	CLDN6	16	3068529	2.69e-10
CLDN23	-1.3905	3.27323e-06	7.03963e-05											cg02430183	WNK2	9	95947766	2.73e-10
RIMS4	-2.4138	3.30368e-06	7.09782e-05											cg04107037	ATOH1	4	94750205	2.78e-10
ADCY2	-1.85493	3.33041e-06	7.14791e-05											cg03183004	F7;F7	13	113760286	2.78e-10
HOXA-AS3	-1.69849	3.35679e-06	7.19716e-05											cg06908862	NKX2-2	20	21495363	2.8e-10
SLC44A4	-1.76903	3.37007e-06	7.21822e-05											cg00028431	MTSS1	8	125564372	2.81e-10
AMH	1.70697	3.47731e-06	7.43153e-05											cg06630567	AMBP	9	116840435	2.83e-10
DRGX	-2.90076	3.48031e-06	7.43153e-05											cg06764670	AMIGO1	1	110052490	2.83e-10
ZC3H12B	-1.34624	3.50073e-06	7.45991e-05											cg12864853	TPBG;TPBG;TPBG	6	83073156	2.84e-10
AK7	-1.25831	3.50967e-06	7.47135e-05											cg23497501	KCNIP3;KCNIP3	2	96012595	2.94e-10
NKX3-2	-2.19464	3.51707e-06	7.47949e-05											cg19351701	HOXA10;HOXA10	7	27212935	2.96e-10
PRKCG	2.04767	3.52421e-06	7.48706e-05											cg13958614	FOXD1;FOXD1	5	72744196	2.98e-10
MYO3A	-2.1491	3.55741e-06	7.54993e-05											cg19896612	AMIGO1;AMIGO1	1	110052200	3.01e-10
CLCA1	-3.11149	3.57263e-06	7.57455e-05											cg11029301	IRAK2	3	10206731	3.03e-10
PAPPA	-1.25934	3.60879e-06	7.64348e-05											cg10113101	SCRN1;SCRN1;SCRN1;SCRN1	7	30029743	3.03e-10
CIDEC	-1.61851	3.62718e-06	7.67465e-05											cg02248486	HOXA5	7	27183196	3.04e-10
TCRA	1.99338	3.65723e-06	7.73042e-05											cg15424250	SCRN1;SCRN1;SCRN1;SCRN1	7	30029808	3.1e-10
C4BPB	-1.98306	3.66133e-06	7.73129e-05											cg06457736	HRH1	3	11178683	3.11e-10
ABHD12B	-1.68437	3.71256e-06	7.82302e-05											cg26632897	C1QTNF1;C1QTNF1;C1QTNF1;C1QTNF1	17	77030546	3.12e-10
FSIP2	-2.01995	3.71599e-06	7.82302e-05											cg24851818	WNT5B;WNT5B;WNT5B	12	1738446	3.18e-10
TMSB15A	-1.89044	3.73296e-06	7.85084e-05											cg24987259	CTSF	11	66336293	3.3e-10
SRPX	-1.90988	3.75379e-06	7.88673e-05											cg00220677	PRLR	5	35230935	3.33e-10
SLC22A31	-2.26948	3.76262e-06	7.89736e-05											cg21327694	CCK	3	42305063	3.38e-10
LONRF3	-1.56603	3.77975e-06	7.92537e-05											cg03095800	NOL3	16	67208728	3.43e-10
CCR5	1.2711	3.81703e-06	7.9909e-05											cg21609813	LGI3	8	22004881	3.46e-10
TSPAN2	-1.6196	3.82246e-06	7.9909e-05											cg11582456	SEMA6A	5	115908931	3.49e-10
FABP2	-3.33643	3.82028e-06	7.9909e-05											cg11657970	ABLIM3;ABLIM3	5	148521075	3.53e-10
AFAP1L2	-1.03515	3.83084e-06	8.00041e-05											cg03172996	CACNB4;CACNB4;CACNB4	2	152955498	3.56e-10
ALS2CL	-1.39264	3.85533e-06	8.02174e-05											cg09659004	HLA-J;NCRNA00171	6	29975078	3.57e-10
GRIA3	-1.42785	3.85638e-06	8.02174e-05											cg09417849	ARHGDIG;PDIA2	16	331892	3.6e-10
IGFALS	-2.37875	3.85305e-06	8.02174e-05											cg14037440	FREM1	9	14910315	3.6e-10
GPT	-2.12639	3.90602e-06	8.11692e-05											cg06415582	PTPN13;PTPN13;PTPN13;PTPN13	4	87515299	3.78e-10
FKBP1B	-1.55765	3.95085e-06	8.19541e-05											cg05149386	ADM	11	10325809	3.82e-10
SIX2	-2.25273	3.95162e-06	8.19541e-05											cg14398275	SNAP25;SNAP25	20	10199461	3.86e-10
BDKRB2	-1.25466	4.00985e-06	8.29971e-05											cg23026024	HLA-J;NCRNA00171	6	29974512	3.87e-10
DSG4	-2.64108	4.06293e-06	8.40127e-05											cg24753662	TBX1;TBX1;TBX1	22	19746984	3.97e-10
TRPC7	-2.44648	4.06861e-06	8.40471e-05											cg07424342	CBFA2T3;CBFA2T3	16	89008460	4e-10
GRID2IP	-1.33925	4.10855e-06	8.47884e-05											cg20364024	DOCK3	3	50713006	4.04e-10
BC141932	-2.59036	4.20366e-06	8.63255e-05											cg17316784	LGI3	8	22005602	4.06e-10
FBP2	-1.64466	4.26412e-06	8.73956e-05											cg05611958	MT1F;MT1F	16	56691962	4.07e-10
SHD	-1.86414	4.27058e-06	8.74424e-05											cg07190407	MUC4;MUC4;MUC4	3	195474967	4.1e-10
ZNF503-AS1	-1.9117	4.32597e-06	8.849e-05											cg13477774	COL20A1	20	61927342	4.16e-10
TLX1NB	-2.57251	4.40939e-06	9.01082e-05											cg14429073	CITED1;CITED1;CITED1;CITED1	23	71526179	4.19e-10
C6orf141	1.61169	4.4424e-06	9.0606e-05											cg20032809	NPNT	4	106816383	4.28e-10
AMIGO1	-1.55388	4.4517e-06	9.07072e-05											cg13272742	FKBP1B;FKBP1B	2	24272458	4.29e-10
IER3	-1.22752	4.46135e-06	9.07271e-05											cg18243072	HOXA10;HOXA10;HOXA10	7	27213950	4.29e-10
VNN1	-1.82717	4.53276e-06	9.20005e-05											cg00490583	IGFALS;IGFALS;IGFALS;IGFALS;IGFALS	16	1843685	4.43e-10
PCBP3	-1.63394	4.59979e-06	9.32705e-05											cg20894110	SACS	13	23949701	4.47e-10
JAKMIP1	1.32076	4.6887e-06	9.49813e-05											cg06613111	APLP1;APLP1	19	36359283	4.66e-10
ADAMTSL4	-1.25565	4.69326e-06	9.49817e-05											cg24843646	CD109;CD109;CD109;CD109;CD109;CD109	6	74405650	4.82e-10
ACTG2	-2.2329	4.75406e-06	9.60266e-05											cg19364688	CTF1;CTF1	16	30913356	4.83e-10
SLC35F3	-1.69351	4.78104e-06	9.64784e-05											cg20517050	HOXA5	7	27183806	4.86e-10
SESN2	1.01816	4.83847e-06	9.75431e-05											cg25298161	LTK;LTK;LTK	15	41806135	4.91e-10
TAGLN3	-2.18446	4.8599e-06	9.78808e-05											cg15069906	BMP7	20	55841888	4.96e-10
BEND6	-1.5823	4.94861e-06	9.94761e-05											cg00004562	CDSN;PSORS1C1	6	31089293	5.04e-10
CLCA4	-2.80586	4.94441e-06	9.94761e-05											cg13366537	SCRN1;SCRN1;SCRN1;SCRN1	7	30029754	5.08e-10
TMEM169	-1.44611	4.97341e-06	9.98786e-05											cg09472802	PKP1;PKP1;PKP1;PKP1	1	201252693	5.14e-10
RIMBP2	-2.13907	5.07686e-06	0.000101858											cg11928730	DNER	2	230579911	5.15e-10
CERK	-1.01963	5.11252e-06	0.000102431											cg22732812	FNDC4;FNDC4	2	27717801	5.19e-10
FRMD6	-1.38111	5.13723e-06	0.000102774											cg03472212	BDKRB2	14	96671037	5.21e-10
BC025370	-3.25364	5.16394e-06	0.00010321											cg12439074	SHF	15	45480168	5.22e-10
SMOC1	-2.12575	5.21595e-06	0.00010415											cg19809667	PRKCG	19	54401945	5.24e-10
PCDHB6	-1.85088	5.23659e-06	0.000104462											cg16552945	ARHGDIG	16	330732	5.34e-10
PRKAA2	-2.1242	5.27897e-06	0.000105107											cg06963109	SYT7	11	61334859	5.39e-10
FGF18	-1.81074	5.34312e-06	0.000106182											cg17146570	EDN3;EDN3;EDN3;EDN3	20	57875362	5.45e-10
LOC386597	-1.48836	5.40913e-06	0.000107392											cg08259810	ADM	11	10325778	5.55e-10
INA	-1.61529	5.48824e-06	0.000108757											cg13630962	IER3	6	30712680	5.62e-10
JAK2	1.43928	5.5997e-06	0.000110756											cg17832639	TNXB	6	32078133	5.75e-10
SLC34A2	-2.83636	5.61843e-06	0.000111021											cg02841523	WWTR1;WWTR1;WWTR1	3	149375293	5.83e-10
NPTXR	-1.91553	5.64464e-06	0.000111434											cg14529146	FKBP10;SC65	17	39968600	5.96e-10
AKR7L	-1.34137	5.71486e-06	0.000112714											cg22429822	RAB3B	1	52456361	5.98e-10
NKX6-2	-3.29111	5.76185e-06	0.000113533											cg06892049	TNXB	6	32055738	6.06e-10
FAM50B	-1.32702	5.84245e-06	0.000115013											cg16741710	TP73	1	3569386	6.16e-10
GFI1B	2.23874	5.94169e-06	0.00011682											cg07159484	BDNF;BDNF;BDNF;BDNF;BDNF;BDNF;BDNF;BDNF;BDNF;BDNF;BDNF;BDNF;BDNF;BDNF;BDNF;BDNF;BDNF;BDNF	11	27722523	6.33e-10
SCARA5	-2.28504	5.94539e-06	0.00011682											cg12573935	CACNB4;CACNB4;CACNB4	2	152956094	6.33e-10
CTF1	-1.42575	6.05947e-06	0.00011895											cg00204782	TBX1;TBX1;TBX1	22	19753364	6.45e-10
LIPE	-1.14749	6.07778e-06	0.000119197											cg03141709	CACNA1G;CACNA1G;CACNA1G;CACNA1G;CACNA1G;CACNA1G;CACNA1G;CACNA1G;CACNA1G;CACNA1G;CACNA1G;CACNA1G;CACNA1G;CACNA1G;CACNA1G	17	48637722	6.59e-10
CDCA7L	-1.14856	6.16422e-06	0.000120554											cg03563100	CACNB4;CACNB4;CACNB4	2	152954239	6.65e-10
DIRAS1	-2.00833	6.18833e-06	0.000120912											cg13172906	ARC;ARC	8	143694295	6.76e-10
TFAP2E	-1.3696	6.2252e-06	0.000121406											cg00448720	C1QTNF9	13	24883014	6.8e-10
SLC16A11	-1.6153	6.24356e-06	0.000121651											cg20101489	SCG2;SCG2	2	224467074	6.93e-10
MMP13	-2.35004	6.27634e-06	0.000122062											cg14499532	FOXJ1	17	74136758	6.97e-10
TPTEP1	-1.37479	6.31335e-06	0.000122668											cg13420366	NUAK2	1	205276235	6.99e-10
NBEA	-1.7497	6.32399e-06	0.00012276											cg10225197	PTPRN;MIR153-1	2	220159976	7e-10
CDX2	-2.31523	6.34933e-06	0.000123138											cg02286847	FKBP10;SC65	17	39968564	7.05e-10
DNAH11	-1.08672	6.46943e-06	0.000125235											cg25233900	BNIP3	10	133793646	7.18e-10
NEURL1B	-1.38703	6.68015e-06	0.000128956											cg26480413	WDR93;PEX11A	15	90233593	7.37e-10
SPON1	-1.83612	6.70312e-06	0.000129281											cg23638801	FOXJ1	17	74137520	7.38e-10
SLC9B2	-1.70571	6.72934e-06	0.000129667											cg19376858	TNXB;TNXB;TNXA;STK19;STK19	6	31980856	7.44e-10
BC041890	-1.36581	6.79723e-06	0.000130854											cg27157482	HOXA10	7	27215606	7.55e-10
ZCWPW2	-1.04228	6.83445e-06	0.00013145											cg11982736	CRIP3	6	43276570	7.57e-10
TPSG1	-1.74396	6.89059e-06	0.000132044											cg21183461	DUOX1;DUOX1	15	45427297	7.57e-10
FAS	1.1081	6.91986e-06	0.000132484											cg05998089	HLA-J;NCRNA00171	6	29975141	7.6e-10
DHRS2	2.01649	6.93601e-06	0.000132672											cg15364169	HLA-J;NCRNA00171	6	29975080	7.68e-10
MKX	-1.82741	7.03542e-06	0.000134205											cg24725574	HLA-J;NCRNA00171	6	29974717	7.79e-10
CLC	-2.84346	7.13777e-06	0.00013591											cg14014955	HOXA5	7	27183701	7.86e-10
KLRD1	1.34207	7.17198e-06	0.000136437											cg15673187	DST;DST;DST;DST;DST	6	56407725	7.88e-10
GNAL	-1.45171	7.19605e-06	0.000136771											cg21367972	CAV1	7	116166824	7.92e-10
FBXL16	-1.75612	7.22214e-06	0.000137142											cg13508283	IL11	19	55881893	7.93e-10
CRP	3.37465	7.241e-06	0.000137375											cg27046335	PRLR	5	35198290	7.98e-10
TNNC1	-1.98341	7.32211e-06	0.000138789											cg01215762	HOXA10;HOXA10	7	27214126	8.05e-10
SSPO	-1.65844	7.48065e-06	0.000141409											cg08221207	FEZ1;FEZ1	11	125366421	8.08e-10
AK094325	-1.11719	7.5346e-06	0.000142044											cg05218375	BDNF;BDNF;BDNF;BDNF;BDNF;BDNF;BDNF;BDNF;BDNF;BDNF;BDNF;BDNF;BDNF;BDNF	11	27723218	8.14e-10
PDZK1	-1.78389	7.59766e-06	0.000143104											cg05238375	ADRA2A	10	112836780	8.21e-10
PROC	-2.06069	7.63975e-06	0.000143768											cg10786645	KIRREL2;KIRREL2;KIRREL2	19	36352376	8.23e-10
SYT12	-2.14862	7.661e-06	0.000143779											cg13539395	CFD	19	859507	8.26e-10
HS3ST6	-2.89377	7.65091e-06	0.000143779											cg00907843	MLXIPL;MLXIPL;MLXIPL;MLXIPL	7	73038888	8.27e-10
ESPNP	-2.63138	7.67726e-06	0.000143955											cg16923290	SACS	13	23949747	8.3e-10
NCAM1	-1.51226	7.73516e-06	0.000144911											cg23904595	CDKN1C;CDKN1C;CDKN1C	11	2908116	8.37e-10
MOCS1	-1.21567	7.76336e-06	0.00014518											cg24566400	RBP4	10	95361208	8.77e-10
PPM1J	-1.00775	7.78032e-06	0.000145367											cg06799735	AHNAK2	14	105437141	8.79e-10
DTNA	-1.79463	8.04015e-06	0.000149954											cg20566118	TNC	9	117880556	8.81e-10
CPA6	2.20015	8.17529e-06	0.000152203											cg02657865	TNXB	6	32077744	9e-10
HOXA6	-1.91604	8.26972e-06	0.000153824											cg16627786	GP1BB;SEPT5	22	19711051	9.14e-10
SGSM1	-1.64426	8.38533e-06	0.000155735											cg16230720	PCSK1	5	95770044	9.32e-10
ENDOU	-2.30397	8.38733e-06	0.000155735											cg11670519	BMP7;BMP7	20	55841506	9.35e-10
WNT16	-1.77139	8.77713e-06	0.000162684											cg24235037	PLA2R1;PLA2R1	2	160919532	9.58e-10
MEIS3P1	-1.27886	8.78597e-06	0.000162704											cg22603542	ILDR2	1	166945234	9.62e-10
CD38	1.70913	8.84345e-06	0.000163623											cg23454797	HOXA5	7	27183990	9.67e-10
IL17C	-2.12839	8.86305e-06	0.000163841											cg00422935	SEMA6A	5	115908483	9.73e-10
HOXD1	-1.23972	8.87816e-06	0.000163904											cg09964873	LY6D	8	143868136	9.88e-10
KCNK2	-2.3523	8.95883e-06	0.000165174											cg04474049	CAV1	7	116164533	9.89e-10
LGI3	-2.29444	8.97322e-06	0.000165294											cg08065252	APLP1;APLP1	19	36360489	1e-09
HCN2	-1.42916	9.04092e-06	0.000166394											cg18424965	BDKRB2	14	96670634	1e-09
C17orf78	-2.2723	9.07889e-06	0.000166946											cg17463149	PKP1;PKP1	1	201252453	1.02e-09
KLRC2	1.48779	9.28545e-06	0.000170445											cg20910807	EDN3;EDN3;EDN3;EDN3	20	57875384	1.06e-09
MPP6	-1.57701	9.42141e-06	0.000172789											cg20100987	LY6D	8	143868262	1.06e-09
PDLIM4	-1.16406	9.47649e-06	0.000173495											cg06945936	KIRREL2;KIRREL2;KIRREL2	19	36348034	1.09e-09
ZNF772	-1.22564	9.475e-06	0.000173495											cg01513078	AHNAK2	14	105437094	1.1e-09
RASD1	-1.54987	9.49776e-06	0.000173581											cg15997484	CADPS;CADPS;CADPS	3	62859461	1.1e-09
SST	-3.14365	9.49061e-06	0.000173581											cg25677394	HRH1	3	11178758	1.1e-09
PAQR6	1.03735	9.53302e-06	0.000173922											cg11225751	PRAME;PRAME;PRAME;PRAME;LOC648691;PRAME;PRAME;PRAME;PRAME	22	22901661	1.1e-09
SPINK7	-2.91557	9.52504e-06	0.000173922											cg21006836	TRIM72	16	31226554	1.11e-09
KLF8	-1.472	9.59654e-06	0.000174928											cg06504039	HLA-DOA	6	32978379	1.12e-09
C19orf57	1.39687	9.66915e-06	0.000176098											cg17301311	CACNA1G;CACNA1G;CACNA1G;CACNA1G;CACNA1G;CACNA1G;CACNA1G;CACNA1G;CACNA1G;CACNA1G;CACNA1G;CACNA1G;CACNA1G;CACNA1G;CACNA1G	17	48641896	1.16e-09
AK054990	-2.22494	9.75955e-06	0.000177436											cg14101398	CD177;CD177	19	43857861	1.16e-09
AK124950	-1.24747	9.81402e-06	0.000178271											cg14087351	MLXIPL;MLXIPL;MLXIPL;MLXIPL	7	73037990	1.16e-09
ZG16B	-2.10407	9.84468e-06	0.000178673											cg01814945	HLA-J;NCRNA00171	6	29974723	1.16e-09
GZMA	1.41258	9.95353e-06	0.000180336											cg19044630	PRUNE2	9	79521532	1.17e-09
UGT2B17	-2.88302	9.97086e-06	0.000180493											cg10706590	CITED1;CITED1;CITED1;CITED1	23	71525891	1.18e-09
C11orf70	-1.41029	1.00014e-05	0.000180733											cg16901991	FKBP1B;FKBP1B	2	24272451	1.18e-09
KIF1A	-2.3282	9.99645e-06	0.000180733											cg05001882	JAG2;JAG2	14	105635208	1.22e-09
AK026512	1.46274	1.00847e-05	0.000182081											cg20897119	CAV1	7	116164422	1.26e-09
MDM2	1.04257	1.01755e-05	0.00018341											cg08170294	FOXJ1	17	74134843	1.26e-09
SNED1	-1.26769	1.01758e-05	0.00018341											cg03000358	RAB3B	1	52456381	1.26e-09
C10orf125	-1.21046	1.02456e-05	0.000184432											cg27021986	LTK;LTK;LTK	15	41805273	1.27e-09
CD55	-1.23816	1.02501e-05	0.000184432											cg18088242	DUOX1;DUOXA1;DUOX1	15	45422325	1.3e-09
KLK12	-2.52798	1.02635e-05	0.000184513											cg17569124	HOXA5	7	27183643	1.32e-09
LINC00552	-3.22745	1.02773e-05	0.000184603											cg13097407	CRIP3	6	43276658	1.35e-09
SHC3	-1.70505	1.03143e-05	0.000185109											cg20176194	PTPRN	2	220173205	1.36e-09
PEX11A	-1.17671	1.03462e-05	0.000185522											cg26321643	HES4;HES4	1	936914	1.37e-09
AX747415	1.89191	1.04158e-05	0.00018661											cg10774440	LEFTY1	1	226076153	1.39e-09
FAM40B	1.25226	1.04399e-05	0.000186883											cg06112415	CGREF1;CGREF1;CGREF1	2	27342158	1.4e-09
S100A8	-1.86355	1.05665e-05	0.000188986											cg07357827	SYN2;TIMP4;SYN2	3	12200835	1.4e-09
C3orf32	-1.81798	1.07359e-05	0.000191689											cg04863892	HOXA5	7	27183375	1.41e-09
SNCAIP	-1.58276	1.07681e-05	0.000192099											cg16640633	TPBG;TPBG	6	83073819	1.41e-09
FRMPD1	-1.91612	1.0848e-05	0.000193196											cg00644317	HOXA13	7	27237893	1.43e-09
PERP	-1.20804	1.09353e-05	0.000194584											cg18713646	HLA-J;NCRNA00171	6	29974952	1.43e-09
XYLT1	-1.02522	1.09456e-05	0.000194604											cg23756894	ITGA7;ITGA7;ITGA7	12	56102222	1.44e-09
HS6ST3	-2.23867	1.09937e-05	0.000195292											cg21172377	HOXA10;HOXA10	7	27213893	1.45e-09
CDKN2B-AS1	-1.64079	1.10986e-05	0.000196989											cg12257384	HES4;HES4;HES4;HES4	1	935456	1.46e-09
TRD	1.98508	1.11279e-05	0.000197008											cg25938977	GAS2;GAS2;GAS2	11	22688365	1.48e-09
BEX5	-1.7649	1.11146e-05	0.000197008											cg27472295	TPBG;TPBG	6	83073619	1.49e-09
BC039678	-1.8141	1.11229e-05	0.000197008											cg25397597	THBD	20	23030442	1.55e-09
AF086125	-2.36367	1.11942e-05	0.000198013											cg11606877	TNXB	6	32076592	1.55e-09
FAM222A-AS1	-1.65351	1.12216e-05	0.00019833											cg09058748	CD8A	2	87035698	1.57e-09
FLJ31485	-1.69331	1.13584e-05	0.000200578											cg04243822	C1QTNF1;C1QTNF1;C1QTNF1	17	77030221	1.58e-09
CERS4	-1.47648	1.13707e-05	0.000200627											cg14658493	HOXA5	7	27184077	1.6e-09
PRSS41	-2.01069	1.1439e-05	0.000201491											cg01078048	LRP4	11	46935970	1.6e-09
MUC3A	-2.18129	1.14309e-05	0.000201491											cg25390165	HOXA5	7	27184188	1.61e-09
BC127858	-1.24052	1.14772e-05	0.000201995											cg14259594	DGCR5	22	18958660	1.63e-09
NEURL	-1.78669	1.15406e-05	0.00020294											cg23148467	MSX2	5	174150813	1.63e-09
SOBP	-1.39105	1.15753e-05	0.000203209											cg00298481	BDNF;BDNF;BDNF;BDNF;BDNF;BDNF;BDNF;BDNF;BDNF;BDNF;BDNF;BDNF;BDNF;BDNF;BDNF;BDNF	11	27722063	1.64e-09
UCHL1	-1.67085	1.16399e-05	0.000204098											cg25537962	CD109;CD109;CD109;CD109;CD109;CD109	6	74405564	1.67e-09
AMPH	-1.2374	1.16911e-05	0.000204589											cg20254353	KIRREL2;KIRREL2;KIRREL2	19	36347626	1.7e-09
CKB	-1.56263	1.176e-05	0.00020559											cg15575433	UFSP1;ACHE;ACHE	7	100488705	1.71e-09
ACOX2	-1.37852	1.1831e-05	0.000206486											cg25330016	C1QTNF1;C1QTNF1;C1QTNF1	17	77030281	1.72e-09
SLC13A2	-2.48288	1.18228e-05	0.000206486											cg15105703	DUOX1;DUOX1;DUOXA1	15	45421860	1.73e-09
FOXJ1	-2.66854	1.195e-05	0.000208389											cg02005600	HOXA5	7	27183686	1.73e-09
SYCE2	1.57149	1.20205e-05	0.000209269											cg06299307	GRIN2A;GRIN2A;GRIN2A	16	10133466	1.76e-09
IL28RA	-1.33311	1.21152e-05	0.000210742											cg13974531	TRIM72;PYDC1	16	31228444	1.77e-09
CCKBR	-2.65986	1.2271e-05	0.000213098											cg22158992	NKD2	5	1021831	1.83e-09
RUNDC3A	-1.48931	1.22831e-05	0.000213131											cg02623471	SCARA5	8	27850313	1.83e-09
CD177	-2.44863	1.23436e-05	0.000213826											cg01370449	HOXA5	7	27183369	1.84e-09
HES5	-2.01863	1.24167e-05	0.000214738											cg25369560	GJB6;GJB6;GJB6;GJB6	13	20806543	1.87e-09
FAM46B	-1.46444	1.25975e-05	0.000217551											cg18458353	CEACAM5	19	42211171	1.88e-09
SLC4A3	-1.83386	1.26002e-05	0.000217551											cg02974320	TPBG;TPBG	6	83073954	1.93e-09
COL9A3	-1.57223	1.26595e-05	0.000218395											cg17800442	CTF1;CTF1	16	30908233	2e-09
ATP2A3	-1.39521	1.26966e-05	0.000218855											cg23198559	NPNT	4	106816209	2e-09
TCAM1P	-2.95736	1.27702e-05	0.000219941											cg02953275	CACNB4;CACNB4;CACNB4;CACNB4	2	152955191	2.01e-09
TBX18	-1.82691	1.28483e-05	0.000220938											cg18792904	TPBG;TPBG	6	83074812	2.05e-09
NEFM	-1.86419	1.28492e-05	0.000220938											cg01963696	ELANE	19	851650	2.13e-09
MID2	-1.23888	1.28821e-05	0.000221322											cg19445578	SDK2	17	71426089	2.16e-09
FADS1	-1.23068	1.2946e-05	0.000222238											cg15773251	TNXB	6	32078602	2.2e-09
NLRP9	1.35818	1.29674e-05	0.000222423											cg12323347	DUSP5	10	112256517	2.21e-09
KCNQ4	-1.66778	1.29846e-05	0.000222536											cg04562522	WNT4	1	22469714	2.21e-09
B4GALNT1	-1.17387	1.3069e-05	0.000223628											cg03832839	PRKCG	19	54401967	2.22e-09
WASF3	-1.33192	1.31411e-05	0.000224286											cg09411999	HOXA10;HOXA10	7	27214383	2.23e-09
KLF7	-1.136	1.32983e-05	0.000226033											cg19764345	IL17RD	3	57198797	2.24e-09
ATRNL1	-1.64246	1.32802e-05	0.000226033											cg09493833	TRIM72	16	31227272	2.25e-09
LOC284551	-2.55719	1.3273e-05	0.000226033											cg12047425	ALPL;ALPL	1	21877576	2.31e-09
SRMS	-1.79447	1.33576e-05	0.0002267											cg21109265	CRIP3	6	43276647	2.31e-09
CASP14L	-1.9206	1.34087e-05	0.000227384											cg06346857	ALPL;ALPL	1	21877579	2.35e-09
AX746964	-2.41378	1.34831e-05	0.000228412											cg20344925	TNXB	6	32078127	2.35e-09
HOXC12	-3.49361	1.34912e-05	0.000228412											cg20614157	TNXB;TNXB;TNXA;STK19;STK19	6	31980845	2.36e-09
GPR171	1.32212	1.39074e-05	0.000234888											cg14276286	HSPB2;CRYAB	11	111782364	2.38e-09
IGVK-A2	2.26905	1.41103e-05	0.000237549											cg16446824	SEMA6A	5	115842919	2.4e-09
DKK4	2.90454	1.42451e-05	0.000238923											cg13088102	SNAP25;SNAP25	20	10200189	2.4e-09
IDH2	-1.09592	1.44579e-05	0.000241457											cg22048228	TP73	1	3585225	2.48e-09
ZNF876P	-1.41297	1.45441e-05	0.00024251											cg05657717	PPP1R1A	12	54982019	2.55e-09
LOC149086	-2.79538	1.46436e-05	0.000243975											cg19677795	TPBG;TPBG	6	83073335	2.58e-09
OASL	1.30708	1.46728e-05	0.000244266											cg08056146	SOX7;SOX7	8	10588013	2.59e-09
HMP19	-2.19334	1.47086e-05	0.000244669											cg04566848	HLA-J;NCRNA00171	6	29974715	2.59e-09
TRBV7-6	1.61724	1.47766e-05	0.000245603											cg07572435	LY6D	8	143868013	2.62e-09
HCG26	1.00855	1.47884e-05	0.000245605											cg00448143	MT1H;MT1H	16	56703788	2.66e-09
RBM24	-1.76133	1.48152e-05	0.000245854											cg03894975	PTPRU;PTPRU;PTPRU	1	29586570	2.69e-09
MEGF10	-1.68132	1.49031e-05	0.000246575											cg10845200	CALY	10	135150485	2.7e-09
AF279780	-2.4473	1.48766e-05	0.000246575											cg23585979	EREG	4	75231177	2.77e-09
BEX1	-2.23501	1.51089e-05	0.000249739											cg17774764	SPIB	19	50921551	2.8e-09
LRRC73	-1.32278	1.52604e-05	0.000252043											cg01032398	APOE	19	45408121	2.85e-09
KRT20	-2.66183	1.52946e-05	0.000252409											cg09083579	THBD	20	23030434	2.86e-09
LXN	-1.00358	1.53304e-05	0.000252801											cg16926316	SLC11A1	2	219256101	2.91e-09
GFRA3	-1.98612	1.54203e-05	0.000254083											cg16111791	CACNB4;CACNB4;CACNB4	2	152955109	3e-09
CLSTN2	-1.4119	1.54469e-05	0.00025432											cg27239280	CTF1;CTF1	16	30907679	3.09e-09
PPP1R14C	-2.44219	1.55269e-05	0.000255437											cg04982488	AFAP1L2;AFAP1L2	10	116103698	3.12e-09
SCG5	-1.61898	1.56e-05	0.000256222											cg03078339	BDKRB2	14	96671104	3.15e-09
CHRNA3	-1.90869	1.56113e-05	0.000256222											cg06460328	CBFA2T3;CBFA2T3	16	89003037	3.18e-09
ASAP3	-1.22844	1.56652e-05	0.000256905											cg17265994	CDKN1C;CDKN1C;CDKN1C	11	2905024	3.25e-09
IGSF10	-2.02296	1.56879e-05	0.000257076											cg10777103	DRD2;DRD2	11	113345325	3.28e-09
CCRL1	1.3726	1.57493e-05	0.000257879											cg22268231	SPIB	19	50922484	3.28e-09
KISS1	-1.86935	1.60294e-05	0.00026226											cg07233097	SOX7	8	10588040	3.3e-09
KLHL32	-1.68492	1.60461e-05	0.000262328											cg14058329	HOXA5	7	27183946	3.32e-09
PLCH1	1.07668	1.63184e-05	0.000266364											cg12196573	HOXA7	7	27195602	3.33e-09
LOC284751	-1.30926	1.64377e-05	0.000267894											cg11378979	SLC11A1	2	219249918	3.41e-09
TTC3P1	-1.43637	1.6431e-05	0.000267894											cg20283505	TNR	1	175490611	3.43e-09
B4GALNT4	-2.50403	1.70458e-05	0.000276941											cg07148716	GJB6;GJB6;GJB6;GJB6	13	20806539	3.45e-09
HSD17B12	-1.08947	1.71656e-05	0.000278671											cg24666993	HLA-J;NCRNA00171	6	29974991	3.52e-09
HLA-DPB2	1.38324	1.74104e-05	0.000282208											cg00309582	BMP7	20	55841925	3.54e-09
SGK110	-1.7433	1.76018e-05	0.000284869											cg00540891	RET;RET	10	43572244	3.55e-09
CIITA	1.33132	1.77871e-05	0.000287632											cg02527372	MT1F	16	56692077	3.61e-09
ADAMTS3	-1.23893	1.78e-05	0.000287632											cg08961408	NPNT	4	106816564	3.61e-09
SHISA4	-1.20145	1.78388e-05	0.000288036											cg27053975	MAEL	1	166958233	3.63e-09
AK123976	-1.8114	1.79794e-05	0.000289859											cg15585294	GAS2	11	22687641	3.64e-09
FLJ35946	-1.3753	1.80984e-05	0.000291328											cg13703049	HOXA10;HOXA10	7	27213610	3.72e-09
PROS1	-1.29684	1.82389e-05	0.000293365											cg24495007	LY6D;LY6D	8	143867989	3.93e-09
SERPINB3	-2.82793	1.82635e-05	0.000293535											cg18755094	FFAR2	19	35940593	4e-09
FCER2	-2.07534	1.83604e-05	0.000294865											cg23787873	GP1BB;SEPT5	22	19710909	4.01e-09
GPR162	-1.17556	1.84003e-05	0.000295053											cg23936031	HOXA5	7	27183133	4.05e-09
GPR112	-2.67463	1.83999e-05	0.000295053											cg08698718	INHA;OBSL1	2	220436349	4.09e-09
TMEM158	-1.23786	1.85012e-05	0.000296216											cg25202116	ITGA5	12	54813361	4.16e-09
FLJ35024	-1.68528	1.85008e-05	0.000296216											cg18142940	HAPLN2	1	156594108	4.28e-09
DMRTA2	-2.58758	1.85152e-05	0.000296216											cg01776278	SSPO	7	149472049	4.31e-09
COL12A1	-1.06812	1.8579e-05	0.000296781											cg27580026	FNDC4;FNDC4	2	27717965	4.43e-09
TPH1	-1.91577	1.85735e-05	0.000296781											cg06959205	CBFA2T3;CBFA2T3	16	88991917	4.47e-09
PTGR1	-1.16344	1.8608e-05	0.000297018											cg07882836	CRIP3	6	43276573	4.48e-09
AGTR1	-2.14696	1.86865e-05	0.000298044											cg25506432	HOXA5	7	27184065	4.5e-09
GZMB	1.65733	1.87574e-05	0.000298946											cg08188886	JAG2;JAG2	14	105633697	4.52e-09
MGC45800	-2.00219	1.88584e-05	0.000300328											cg10941747	BMP7	20	55841898	4.53e-09
GPR27	-1.84653	1.8901e-05	0.000300778											cg25144558	SDK1	7	3632395	4.56e-09
LOC100131733	1.09388	1.90566e-05	0.000302793											cg25720815	HLA-J;NCRNA00171	6	29974692	4.7e-09
LMF1	-1.77818	1.90466e-05	0.000302793											cg25866143	HOXA5;HOXA5	7	27183262	4.72e-09
DMRTA1	-2.17673	1.90884e-05	0.000303068											cg04677163	CAV1	7	116165941	4.74e-09
MMP8	-2.12404	1.93632e-05	0.000306966											cg05982504	IGFALS;IGFALS;IGFALS	16	1844962	4.77e-09
RFX6	-2.73341	1.9536e-05	0.00030947											cg06778429	DRD2;DRD2	11	113346176	4.81e-09
MMP17	-1.39181	1.97046e-05	0.000311668											cg16932094	PRAME;PRAME;LOC648691;PRAME;PRAME;PRAME	22	22902237	4.81e-09
KCNJ18	-1.57687	1.97626e-05	0.000312351											cg06112779	PPP1R1A	12	54982626	4.82e-09
BEX2	-2.04042	1.984e-05	0.000313337											cg14625175	HOXA10;HOXA10	7	27214056	4.88e-09
SNCA	-1.08356	1.99801e-05	0.000315311											cg26459312	LOC572558;PGM5	9	70971731	4.91e-09
C3orf14	-1.48512	2.0188e-05	0.000318353											cg13830624	COL21A1;COL21A1	6	56112291	5.05e-09
DRD2	-2.04688	2.02452e-05	0.000319014											cg26092471	MSX2	5	174150712	5.13e-09
EN2	-2.70185	2.03225e-05	0.000319813											cg00176210	ANK1;ANK1;ANK1;ANK1;ANK1	8	41654967	5.21e-09
GAST	-2.96431	2.03265e-05	0.000319813											cg27092248	HRH1;HRH1	3	11178798	5.31e-09
IL1B	-2.00468	2.04963e-05	0.000322001											cg05652102	RET;RET	10	43600862	5.33e-09
ELF5	-3.01999	2.05261e-05	0.000322228											cg20750943	APLP1;APLP1	19	36359250	5.36e-09
HMGCS2	-2.50993	2.07785e-05	0.000325944											cg08328777	DUOX1;DUOX1;DUOXA1;DUOXA1	15	45422004	5.38e-09
COL24A1	-1.39893	2.11702e-05	0.000331344											cg13401339	FKBP1B;FKBP1B	2	24272928	5.38e-09
APOC1	1.40373	2.15265e-05	0.000336417											cg09554509	HOXA13	7	27238910	5.44e-09
SLC18A3	-2.95021	2.1649e-05	0.000337851											cg22795471	PTPRU;PTPRU;PTPRU	1	29565099	5.49e-09
LOC100130275	1.24794	2.18877e-05	0.000341044											cg15492820	SYT7	11	61323113	5.55e-09
abParts	2.00093	2.20129e-05	0.000342485											cg14070039	TNXB;TNXB;TNXB	6	32013710	5.56e-09
KIAA1653	1.68603	2.2048e-05	0.000342522											cg16452857	MT1G	16	56702033	5.59e-09
CLEC2L	-2.25217	2.2033e-05	0.000342522											cg22152407	THBD	20	23030446	5.64e-09
OXT	-1.68056	2.23941e-05	0.000346868											cg11724970	HOXA5	7	27182493	5.7e-09
CGREF1	-1.15929	2.25282e-05	0.000348688											cg16399589	SLC13A2;SLC13A2;SLC13A2;SLC13A2	17	26824423	5.73e-09
IGDCC4	-1.15442	2.25516e-05	0.000348722											cg11707352	CITED1;CITED1;CITED1;CITED1	23	71525415	5.77e-09
SORCS2	-1.4776	2.25638e-05	0.000348722											cg03752259	SDK1;SDK1	7	4229894	5.84e-09
TUB	-1.59548	2.26527e-05	0.000349719											cg02719508	AHNAK2	14	105445224	5.91e-09
CKMT2	-1.67016	2.26617e-05	0.000349719											cg08691775	NDRG1;NDRG1	8	134310658	5.93e-09
PARD6G	-1.02188	2.29136e-05	0.000353086											cg24377657	BDNF;BDNF;BDNF;BDNF;BDNF;BDNF;BDNF;BDNF;BDNF;BDNF;BDNF;BDNF;BDNF;BDNF	11	27723245	5.96e-09
MAGIX	-1.45341	2.29534e-05	0.000353247											cg12909741	SNAP25;SNAP25	20	10199469	5.97e-09
BC034612	-2.49496	2.29579e-05	0.000353247											cg09650989	IGFALS;IGFALS;IGFALS;IGFALS;IGFALS	16	1843697	6.18e-09
VIP	-2.37077	2.3616e-05	0.000362308											cg26564040	PTGS2	1	186649812	6.22e-09
SLC16A3	-1.03315	2.36447e-05	0.000362483											cg03687700	FKBP1B;FKBP1B	2	24271844	6.25e-09
SIGLEC8	1.53815	2.37448e-05	0.000363507											cg16450654	KCNIP3	2	95978173	6.45e-09
NPPC	-2.19199	2.44225e-05	0.000373585											cg12023692	IER3	6	30712919	6.49e-09
LPCAT1	-1.01467	2.5289e-05	0.000386172											cg27291698	CRIP3	6	43276578	6.5e-09
BDNF	-1.41256	2.52697e-05	0.000386172											cg18722881	GAS2	11	22688139	6.57e-09
FGF10	-2.05404	2.53071e-05	0.000386172											cg15479752	FFAR2	19	35940862	6.6e-09
TKTL1	-2.02871	2.54432e-05	0.000387499											cg01194336	IRAK3;IRAK3	12	66627997	6.61e-09
DOCK3	-1.50015	2.55275e-05	0.000388501											cg23029801	DGCR5	22	18958135	6.63e-09
PLSCR2	-1.76844	2.5711e-05	0.000390441											cg05297121	NPNT	4	106816089	6.65e-09
SLC25A48	-2.70899	2.57368e-05	0.00039055											cg00238131	CITED1;CITED1	23	71527298	6.7e-09
LDOC1	-1.48476	2.58997e-05	0.000392682											cg13066892	GREM2	1	240723218	6.7e-09
NKX2-2	-3.18643	2.60756e-05	0.000394754											cg02042710	FAM19A2	12	62586892	6.73e-09
ACPL2	-1.11022	2.61829e-05	0.000395885											cg04015759	FNDC4	2	27718181	6.73e-09
MMRN1	-1.69425	2.63911e-05	0.000398457											cg14167596	MSX1	4	4862910	6.84e-09
CAMK2N2	1.87268	2.64455e-05	0.000398464											cg10425005	GRIN2A;GRIN2A;GRIN2A	16	10133433	6.95e-09
FAT4	-1.2054	2.64145e-05	0.000398464											cg25793377	RBP4	10	95361223	6.97e-09
KBTBD12	-2.03298	2.64487e-05	0.000398464											cg03545227	PTPRN	2	220173100	7.02e-09
PKIA	-1.26593	2.65605e-05	0.000399859											cg12059226	CACNB4;CACNB4;CACNB4	2	152955749	7.05e-09
CCDC48	-1.29214	2.67635e-05	0.000402626											cg24363824	IER3	6	30713026	7.06e-09
CXorf65	1.38517	2.67952e-05	0.000402803											cg07569264	CBFA2T3	16	89020038	7.08e-09
C12orf56	-2.73818	2.68137e-05	0.000402803											cg26952936	ERN2	16	23724854	7.1e-09
LOC147646	1.13796	2.70002e-05	0.000405313											cg02675353	ARC	8	143695529	7.19e-09
SMTNL2	-1.72693	2.71988e-05	0.000407709											cg18334412	CACNB4;CACNB4;CACNB4;CACNB4	2	152955206	7.26e-09
AK094909	-1.95379	2.71827e-05	0.000407709											cg26522743	SPIB	19	50921745	7.29e-09
KIF7	-1.11365	2.72606e-05	0.000408343											cg16447794	ARHGDIG	16	331207	7.33e-09
CHRM3	-1.99839	2.73915e-05	0.000409717											cg23947039	BDNF;BDNF;BDNF;BDNF;BDNF;BDNF;BDNF;BDNF;BDNF;BDNF;BDNF;BDNF;BDNF;BDNF;BDNF;BDNF	11	27722037	7.45e-09
GDPD3	-1.36094	2.75061e-05	0.000411138											cg09005679	EDN3;EDN3;EDN3;EDN3	20	57875326	7.46e-09
THSD4	-1.41497	2.76709e-05	0.000413305											cg20789933	DST;DST;DST;DST;DST	6	56407956	7.53e-09
WWTR1	-1.08044	2.83068e-05	0.000421831											cg00916884	MT1M	16	56666334	7.57e-09
ABP1	-1.61859	2.84884e-05	0.000424003											cg18229820	SELE	1	169693534	7.59e-09
C1orf233	-1.25103	2.86816e-05	0.000426273											cg26926521	ADRA2A;ADRA2A	10	112837240	7.61e-09
BIRC3	1.15068	2.91604e-05	0.00043308											cg11386080	COL21A1	6	56112392	7.62e-09
LIPF	2.78864	2.9426e-05	0.000436151											cg03361776	SACS	13	24001967	7.63e-09
GP1BB	-1.45294	2.94346e-05	0.000436151											cg03750778	DST;DST;DST;DST	6	56708763	7.87e-09
CLIC6	-1.72404	2.94505e-05	0.000436151											cg21683009	DRD2;DRD2	11	113346183	7.97e-09
PTPRT	-1.89682	2.94057e-05	0.000436151											cg12518442	BMP7	20	55841906	8.07e-09
C1orf168	-2.25629	2.97057e-05	0.000439619											cg01961881	ITGA5;ITGA5	12	54813046	8.11e-09
HES4	-1.07269	2.97997e-05	0.000440388											cg09606766	BDNF;BDNF;BDNF;BDNF;BDNF;BDNF;BDNF;BDNF;BDNF;BDNF;BDNF;BDNF;BDNF;BDNF;BDNF	11	27722971	8.12e-09
TH	-2.48068	3.00529e-05	0.000443503											cg02028389	CACNB4;CACNB4;CACNB4	2	152955783	8.21e-09
FAM176A	-1.48503	3.02507e-05	0.000446108											cg24310786	HLA-DPB2	6	33080054	8.24e-09
ENC1	1.01102	3.03209e-05	0.000446733											cg23606023	CBFA2T3	16	89042948	8.31e-09
NRIP3	-1.14873	3.03359e-05	0.000446733											cg17952468	EDN3;EDN3;EDN3;EDN3	20	57874942	8.51e-09
LINC00114	-2.45716	3.03747e-05	0.000446991											cg19919217	THRA	17	38248105	8.53e-09
RAG1	-1.13444	3.04314e-05	0.000447511											cg26948603	DRD1	5	174871864	8.54e-09
ABCC6P2	-1.85988	3.04563e-05	0.000447562											cg14292870	LAG3	12	6887543	8.54e-09
SPP1	-1.81293	3.07847e-05	0.00045207											cg16786481	ERN2	16	23724835	8.55e-09
LINGO1	-1.2658	3.08458e-05	0.00045265											cg17307280	DRD1	5	174871636	8.67e-09
AX747758	1.1749	3.09002e-05	0.000453131											cg07083464	HOXA13	7	27240758	8.81e-09
DCN	-1.32752	3.10521e-05	0.000455039											cg21163415	EDN3;EDN3;EDN3;EDN3	20	57876201	8.96e-09
AK055370	-1.243	3.11284e-05	0.000455838											cg14022057	DPP4	2	162930175	9.03e-09
LOC283663	-1.56931	3.14855e-05	0.000460423											cg13152952	ANK1;ANK1;ANK1;ANK1;ANK1	8	41570554	9.04e-09
PABL	-1.9009	3.15277e-05	0.000460718											cg15530560	ELANE	19	851290	9.09e-09
AGAP11	-1.49794	3.16176e-05	0.00046171											cg10753889	APOA1	11	116706520	9.29e-09
NMNAT3	-1.58529	3.17096e-05	0.00046273											cg04087237	CACNB4;CACNB4;CACNB4	2	152955765	9.37e-09
C15orf56	-1.88333	3.17792e-05	0.0004631											cg00508131	PDIA2;PDIA2	16	333153	9.6e-09
SEMA6C	-1.04667	3.20301e-05	0.000466391											cg13411229	SLURP1	8	143823898	9.74e-09
SLC16A7	-1.41948	3.20496e-05	0.000466391											cg03636394	OASL;OASL	12	121477854	9.75e-09
SHF	-1.18401	3.21193e-05	0.000467081											cg21448535	TNXB	6	32076533	9.79e-09
C2orf62	-1.22097	3.24967e-05	0.00047224											cg13708974	PKN3	9	131466143	9.82e-09
GZMM	1.30329	3.2626e-05	0.00047379											cg16306978	APOB	2	21266953	9.86e-09
ELANE	-2.11779	3.29846e-05	0.000478666											cg03032512	C1QTNF1;C1QTNF1;C1QTNF1	17	77030418	9.96e-09
GAD1	1.68193	3.32434e-05	0.000481753											cg01864982	PRKCG	19	54409631	1.01e-08
KRT4	-3.16305	3.34582e-05	0.00048453											cg06886374	IGFALS;IGFALS;IGFALS	16	1844152	1.02e-08
AB074188	-1.76621	3.36391e-05	0.000486814											cg21266798	IRS2	13	110433636	1.02e-08
P2RY2	-1.58696	3.37362e-05	0.000487881											cg17015803	ALPL	1	21835620	1.03e-08
AK093898	-1.06387	3.37781e-05	0.00048815											cg17660833	HRH1;HRH1;HRH1	3	11267020	1.04e-08
SIDT1	1.10328	3.45413e-05	0.000498147											cg04313565	XYLT1	16	17561865	1.04e-08
MCC	-1.15653	3.48372e-05	0.000501722											cg13515881	BDKRB2	14	96670628	1.05e-08
SSBP2	-1.21488	3.48145e-05	0.000501722											cg10967176	TNXB;TNXB;TNXB	6	32013699	1.05e-08
THBD	-1.05038	3.51571e-05	0.000505634											cg12032655	CD177	19	43856746	1.07e-08
LRRC49	-1.15937	3.52156e-05	0.000506128											cg01569664	IRS2	13	110434016	1.09e-08
VWA5B2	-1.5218	3.53913e-05	0.000507955											cg25071744	APOB	2	21266995	1.1e-08
NOTUM	-2.15335	3.54645e-05	0.000508308											cg27645660	FKBP10;SC65	17	39968581	1.1e-08
SPERT	-2.79494	3.58965e-05	0.000513796											cg18117895	BDNF;BDNF;BDNF;BDNF;BDNF;BDNF;BDNF;BDNF;BDNF;BDNF;BDNF;BDNF;BDNF;BDNF;BDNF;BDNF	11	27722066	1.12e-08
AK096249	1.19724	3.59619e-05	0.00051438											cg04784212	TRIM72;PYDC1	16	31228427	1.12e-08
PRLR	-2.05751	3.62142e-05	0.000517635											cg06596329	FOXJ1;FOXJ1	17	74137336	1.13e-08
MAB21L1	-2.0416	3.63024e-05	0.000518188											cg14036226	PKN3	9	131464506	1.16e-08
GOLPH3	1.67544	3.63998e-05	0.000519225											cg12296751	CAV1	7	116166734	1.17e-08
LRRC2	-1.54743	3.68676e-05	0.000523755											cg21821833	CCK	3	42306493	1.19e-08
PDPN	-1.01005	3.76288e-05	0.000533121											cg26655856	CBFA2T3;CBFA2T3	16	88977887	1.2e-08
TNS4	2.13804	3.77098e-05	0.000533908											cg10302498	WNT5B;WNT5B	12	1738292	1.25e-08
SLITRK6	-2.00869	3.77776e-05	0.000534506											cg24128389	ANK1;ANK1;ANK1;ANK1;ANK1	8	41625579	1.27e-08
TBX21	1.20039	3.82355e-05	0.000540619											cg14013695	HOXA5	7	27184176	1.28e-08
CRHR2	-1.5022	3.8411e-05	0.000542733											cg27661600	ITGA7;ITGA7;ITGA7	12	56101736	1.28e-08
RGS11	-1.72172	3.86281e-05	0.000544698											cg00369376	NEUROD1	2	182542510	1.28e-08
ALAS2	-2.19203	3.85898e-05	0.000544698											cg25470561	CTSW	11	65646656	1.28e-08
CNTNAP3B	-1.73518	3.87586e-05	0.00054617											cg21646186	AMIGO1	1	110052458	1.29e-08
BC032899	-1.70112	3.93337e-05	0.000552785											cg16055824	CACNA1G;CACNA1G;CACNA1G;CACNA1G;CACNA1G;CACNA1G;CACNA1G;CACNA1G;CACNA1G;CACNA1G;CACNA1G;CACNA1G;CACNA1G;CACNA1G;CACNA1G	17	48653129	1.29e-08
BCHE	-1.82305	3.93255e-05	0.000552785											cg00877887	DUOXA2;DUOX2;DUOXA2	15	45406654	1.29e-08
PAX4	-2.78815	3.956e-05	0.00055522											cg10171125	SCARA5	8	27850315	1.3e-08
NOVA1	-1.72267	3.98103e-05	0.000557611											cg24722348	ALPL;ALPL	1	21900987	1.31e-08
PRR18	-2.5194	3.99318e-05	0.000558938											cg12152867	DST;DST;DST;DST	6	56708725	1.31e-08
AX748120	1.27473	4.01901e-05	0.000561427											cg02646423	HOXA5	7	27183794	1.33e-08
LOC100128675	-1.66865	4.04969e-05	0.000565335											cg12798833	DGCR5	22	18958832	1.34e-08
GPC1	-1.14336	4.0867e-05	0.000569743											cg14533206	IRS2	13	110439006	1.34e-08
CYSLTR2	1.33329	4.16052e-05	0.000578492											cg18477674	BNIP3	10	133793527	1.37e-08
SEPT4	-1.41908	4.15872e-05	0.000578492											cg10143426	TP73;WDR8	1	3568154	1.37e-08
OBSL1	-1.28654	4.21286e-05	0.000584605											cg23413924	DUOX1;DUOX1	15	45427734	1.38e-08
MAP1LC3A	-1.24642	4.30176e-05	0.000595755											cg09201327	TNC;TNC	9	117880330	1.38e-08
CCDC85A	-1.30981	4.34129e-05	0.000599642											cg12015737	HOXA5	7	27184030	1.39e-08
TRIM72	-2.66471	4.33873e-05	0.000599642											cg04280480	PPARA;PPARA	22	46547117	1.4e-08
FAM213A	-1.43923	4.37097e-05	0.000603343											cg17523380	PPP1R1A	12	54982643	1.4e-08
CD244	1.17166	4.43851e-05	0.00061186											cg26686608	IL17C	16	88705716	1.41e-08
DJ417913	1.25827	4.51935e-05	0.000621336											cg26069068	MTSS1	8	125741265	1.43e-08
NPY6R	-2.34011	4.5221e-05	0.000621336											cg17336139	PRAME;PRAME;PRAME;PRAME;LOC648691;PRAME;PRAME;PRAME;PRAME	22	22901648	1.43e-08
C9orf66	-1.05253	4.54825e-05	0.000623843											cg03663874	ARHGDIG;PDIA2	16	332515	1.49e-08
MYADML2	-1.78587	4.55227e-05	0.000623843											cg08625260	IRS2	13	110439234	1.49e-08
KCNH2	-1.8284	4.54997e-05	0.000623843											cg02181247	ADM	11	10325567	1.5e-08
SHISA2	-1.36608	4.57184e-05	0.00062572											cg26286956	SNPH;SNPH	20	1247037	1.51e-08
AR	-1.61543	4.57494e-05	0.00062572											cg03255128	TRIM72;PYDC1	16	31227411	1.52e-08
LOC100507421	-1.83684	4.57342e-05	0.00062572											cg02999146	COL20A1	20	61926731	1.53e-08
CCDC78	1.08629	4.58883e-05	0.000626801											cg19736128	EFS;EFS;EFS;EFS	14	23834710	1.53e-08
RGN	-1.7227	4.58702e-05	0.000626801											cg01566449	NRN1;NRN1	6	6007259	1.53e-08
TUBB4A	-1.61535	4.59937e-05	0.000627422											cg06147895	BNIP3	10	133791401	1.54e-08
SLC5A7	-2.374	4.64283e-05	0.000632937											cg24092179	SPIB	19	50931222	1.55e-08
MT1F	-1.44644	4.67915e-05	0.000637473											cg07868273	CD8A	2	87035758	1.55e-08
GABRR1	-2.44527	4.78267e-05	0.000651152											cg25367352	ATOH1	4	94750061	1.56e-08
LOC644242	-1.56137	4.79013e-05	0.000651744											cg18416576	HOXA10;HOXA10	7	27214043	1.62e-08
LOC388942	-2.02173	4.81564e-05	0.00065479											cg19371286	PTAFR;PTAFR	1	28520866	1.62e-08
SLC7A2	-1.82279	4.82262e-05	0.000655312											cg00059024	WDR93;PEX11A	15	90233617	1.65e-08
ZNF737	-1.26161	4.8451e-05	0.00065794											cg25509697	FOXL2;C3orf72	3	138666732	1.66e-08
SATB1	-1.0393	4.84894e-05	0.000658035											cg14585892	LY6D	8	143868158	1.68e-08
LOC349196	-1.3239	4.88456e-05	0.000662439											cg08367326	AMIGO1	1	110052010	1.71e-08
DRD1	-2.28165	4.89741e-05	0.000663322											cg23710475	CITED1;CITED1;CITED1;CITED1;CITED1;CITED1	23	71525713	1.71e-08
ETV1	-1.32375	4.95006e-05	0.000669585											cg00402956	CBFA2T3;CBFA2T3	16	88949636	1.72e-08
DD157417	-1.19538	4.95842e-05	0.000670284											cg06215859	CBFA2T3;CBFA2T3	16	88985709	1.73e-08
MFSD4	-1.4837	4.96226e-05	0.00067037											cg06287318	NKX2-2	20	21496129	1.74e-08
CACNG8	1.6183	4.9862e-05	0.000672735											cg15728256	BMP8B;BMP8B	1	40254184	1.75e-08
SULF2	-1.18994	4.99502e-05	0.000673417											cg11871628	CITED1	23	71528352	1.76e-08
AX746487	-2.4949	4.99769e-05	0.000673417											cg08373528	PRPH2	6	42672105	1.78e-08
CTSF	-1.19613	5.00205e-05	0.000673571											cg16976910	IRS2	13	110438935	1.79e-08
LOC643201	1.86266	5.02349e-05	0.000676023											cg13823701	TNXB	6	32078411	1.79e-08
RSPH9	-1.00373	5.1168e-05	0.000687254											cg05868023	EREG	4	75230803	1.81e-08
SUSD2	1.41088	5.13635e-05	0.000689438											cg20292547	BMP7;BMP7	20	55841342	1.86e-08
LOC100190940	-3.06773	5.18436e-05	0.000695435											cg19295951	DUOX1;DUOX1;DUOXA1;DUOXA1	15	45421998	1.87e-08
RNF39	-1.23628	5.20055e-05	0.000696714											cg03199651	MSX1	4	4862770	1.88e-08
IGSF23	-1.84221	5.19776e-05	0.000696714											cg07323451	ITGAE	17	3635580	1.89e-08
BAAT	2.19034	5.21191e-05	0.000697376											cg13207333	HLA-J;NCRNA00171	6	29974798	1.9e-08
BTNL3	-2.18033	5.27381e-05	0.000704723											cg21779301	SCRN1;SCRN1;SCRN1;SCRN1	7	30029757	1.93e-08
MALL	-1.58293	5.28838e-05	0.00070622											cg23065097	FKBP1B;FKBP1B	2	24271827	1.97e-08
PRKCDBP	-1.11068	5.30557e-05	0.000707612											cg00731749	ITGA7;ITGA7;ITGA7	12	56102034	1.97e-08
LRRC18	-1.89091	5.36247e-05	0.000713837											cg16691224	FKBP10;SC65	17	39968505	2.05e-08
LOC100271722	-1.00981	5.3739e-05	0.000714904											cg01561528	HAPLN2	1	156593698	2.05e-08
KCNA6	-1.6042	5.44141e-05	0.000722557											cg08956463	TREML2;TREML2	6	41168911	2.07e-08
PLCXD1	-1.02593	5.49801e-05	0.000729096											cg14855657	SOX7	8	10587604	2.1e-08
SLC2A12	-1.26326	5.50938e-05	0.000730142											cg19448822	HLA-J;NCRNA00171	6	29974773	2.11e-08
GHRHR	2.0715	5.51734e-05	0.000730497											cg09930748	APLP1;APLP1	19	36359327	2.15e-08
EFCAB4B	-1.37294	5.53932e-05	0.000732716											cg18939260	MTSS1	8	125741346	2.15e-08
ALPPL2	-2.5183	5.56497e-05	0.000735645											cg23313031	HLA-J;NCRNA00171	6	29974745	2.21e-08
BC043220	-1.72751	5.6095e-05	0.000741063											cg16415785	CCK	3	42305237	2.24e-08
CNIH3	-1.11278	5.61511e-05	0.000741336											cg25307665	HOXA5	7	27183694	2.24e-08
PCDP1	1.83621	5.62214e-05	0.000741796											cg18170454	APOC3	11	116700483	2.25e-08
C16orf89	-1.94662	5.7329e-05	0.000753086											cg18561881	CR2;CR2	1	207627541	2.26e-08
TRPC4	-1.14686	5.76953e-05	0.000757423											cg25610702	CRIP3	6	43276744	2.27e-08
LRRTM1	-2.22364	5.77483e-05	0.000757643											cg19576843	CTNND2	5	11385893	2.28e-08
MAP2K6	1.00365	5.78275e-05	0.000757844											cg05835726	HOXA5	7	27183861	2.28e-08
CALY	-1.79504	5.78361e-05	0.000757844											cg03207666	HOXA5	7	27183950	2.31e-08
NTNG1	-1.8878	5.83508e-05	0.000763156											cg05727225	ADM	11	10327870	2.33e-08
SCGB2A1	-2.47014	5.8349e-05	0.000763156											cg05076221	HOXA5	7	27182637	2.33e-08
DHRS11	-1.14807	5.84751e-05	0.000763826											cg16723488	APOB	2	21266947	2.34e-08
PNMT	-2.09764	5.88134e-05	0.000767288											cg21741284	CDKN1C;CDKN1C;CDKN1C	11	2908036	2.39e-08
RASSF8	-1.14299	5.89515e-05	0.00076861											cg18280057	MTSS1	8	125741158	2.39e-08
C3orf70	-1.45237	5.92881e-05	0.000772517											cg19246007	COL21A1;COL21A1	6	56112216	2.41e-08
GPER	-1.54378	5.96298e-05	0.000775521											cg02483701	HOXA10	7	27215610	2.42e-08
EFS	-1.38552	5.97719e-05	0.000776404											cg04796189	ATOH1	4	94750047	2.45e-08
C14orf176	-1.58123	6.03287e-05	0.00078315											cg23471067	BNIP3	10	133793477	2.45e-08
ACBD7	-1.51513	6.08386e-05	0.00078928											cg14936968	IL17RD	3	57198533	2.47e-08
SEZ6L	-1.63827	6.12869e-05	0.00079362											cg01283343	CEACAM5	19	42211160	2.49e-08
PPP1R3G	-1.25862	6.14819e-05	0.000795653											cg12062270	ALPL;ALPL	1	21877524	2.5e-08
PTPN22	1.0672	6.17184e-05	0.00079822											cg00000321	SFRP1	8	41167802	2.5e-08
PKDREJ	-1.11132	6.19042e-05	0.000798649											cg00539908	CACNB4;CACNB4;CACNB4	2	152954216	2.56e-08
VIT	-1.97189	6.18405e-05	0.000798649											cg10991578	BDKRB2	14	96671020	2.64e-08
AK295617	-1.36567	6.25818e-05	0.000806893											cg09636715	HOXA10	7	27217057	2.69e-08
C5orf52	-2.22153	6.2638e-05	0.000807119											cg24405291	TNXB	6	32050905	2.69e-08
TLX1	-2.44521	6.30803e-05	0.00081182											cg19523819	MTSS1	8	125741259	2.72e-08
CHRNB4	-1.86187	6.36973e-05	0.000818752											cg15703690	IL6	7	22766992	2.73e-08
SPTB	-1.26062	6.40901e-05	0.000822286											cg20161227	TNXB;TNXB;TNXA;STK19;STK19	6	31980836	2.76e-08
FBXW10	1.24383	6.43798e-05	0.000824992											cg27303185	PRAME;PRAME;LOC648691;PRAME;PRAME;PRAME	22	22901267	2.79e-08
OTOP2	-2.53289	6.4508e-05	0.000826129											cg25973273	DST;DST;DST;DST;DST	6	56407538	2.8e-08
MIR4728	1.50358	6.46054e-05	0.000826871											cg00226931	GAL;GAL	11	68452097	2.8e-08
TMEM236	-1.77813	6.47279e-05	0.000827932											cg24359836	CERK	22	47134348	2.81e-08
IL11	-2.00628	6.48927e-05	0.000829026											cg02607340	ACHE;ACHE	7	100494521	2.85e-08
FAXC	-1.91214	6.54098e-05	0.000835122											cg23282771	ASS1;ASS1;ASS1;ASS1	9	133320279	2.86e-08
TNFRSF19	1.58137	6.57185e-05	0.00083836											cg11869828	APOC3	11	116700447	2.92e-08
ZBTB7C	-1.77395	6.57435e-05	0.00083836											cg00247489	CR2;CR2	1	207628182	2.92e-08
AK123067	-2.68993	6.58317e-05	0.000838746											cg02297709	CASQ1	1	160159670	2.94e-08
HLA-DQB2	1.51353	6.63309e-05	0.000843794											cg25854162	IGFBP2	2	217497617	2.96e-08
TRIM10	1.14787	6.68522e-05	0.000849443											cg15065854	CFD	19	861829	3.01e-08
PCSK6	1.09557	6.68562e-05	0.000849443											cg12760327	SMAD9;SMAD9	13	37494448	3.04e-08
DAPL1	2.41222	6.71162e-05	0.000852229											cg20925954	DUSP5	10	112256640	3.05e-08
TGM2	1.17971	6.77615e-05	0.000859902											cg24292612	DEFB1;DEFB1	8	6735472	3.07e-08
LOC388242	-1.21486	6.83561e-05	0.000866921											cg18868540	F2	11	46740032	3.1e-08
CNR1	-1.88268	6.90234e-05	0.000874324											cg03398156	PTPRN	2	220154779	3.1e-08
BDKRB1	-1.29385	6.92507e-05	0.000876673											cg26055950	TP73	1	3600852	3.11e-08
C19orf46	-1.44732	6.94291e-05	0.0008784											cg06269115	GAL	11	68451849	3.13e-08
ATP6V1B1	-1.49848	6.96887e-05	0.000881152											cg01417669	FKBP1B;FKBP1B	2	24273454	3.14e-08
BST2	1.01073	7.02316e-05	0.000887326											cg26624914	SUGT1P1;AQP3	9	33448382	3.15e-08
MIEN1	1.71313	7.07853e-05	0.000891784											cg12907983	CACNB4;CACNB4;CACNB4	2	152954650	3.16e-08
TMPRSS11D	-2.5199	7.10708e-05	0.000894304											cg23629187	MTSS1	8	125576109	3.21e-08
ALDH3B1	-1.02719	7.14118e-05	0.000898055											cg03754180	SMAD9;SMAD9	13	37494042	3.21e-08
DJ417906	1.20518	7.22119e-05	0.000905939											cg19450714	CACNA1G;CACNA1G;CACNA1G;CACNA1G;CACNA1G;CACNA1G;CACNA1G;CACNA1G;CACNA1G;CACNA1G;CACNA1G;CACNA1G;CACNA1G;CACNA1G;CACNA1G	17	48637584	3.22e-08
DCHS2	-2.04255	7.2596e-05	0.000909667											cg22370235	GAL	11	68451852	3.25e-08
HOXB3	-1.14612	7.36304e-05	0.000920975											cg24725263	ITGA7;ITGA7;ITGA7	12	56101328	3.25e-08
CCDC164	-1.65426	7.43886e-05	0.000929346											cg07235638	ANK1;ANK1;ANK1;ANK1;ANK1	8	41625417	3.28e-08
FAM3D	-1.84454	7.46759e-05	0.000931824											cg12913122	JAG2;JAG2	14	105635763	3.29e-08
RBM11	-1.82022	7.47373e-05	0.000932034											cg23388371	APLP1;APLP1;APLP1;APLP1	19	36359516	3.3e-08
CD74	1.05328	7.47932e-05	0.000932067											cg03350299	APOB	2	21266960	3.33e-08
LOC728175	1.02522	7.48291e-05	0.000932067											cg11994052	NCAM1;NCAM1;NCAM1	11	112916105	3.36e-08
HMX3	-2.87978	7.53143e-05	0.000937554											cg14620908	TNXB	6	32078614	3.36e-08
ADAMTS19	-2.31591	7.57654e-05	0.000942608											cg09774842	OXT	20	3052483	3.38e-08
THRA	1.24672	7.61732e-05	0.00094676											cg05450701	F2	11	46740703	3.41e-08
NECAB1	-1.44376	7.61896e-05	0.00094676											cg09242181	LRP4	11	46940517	3.41e-08
ALB	2.68932	7.63527e-05	0.000948003											cg20100745	NDRG1;NDRG1	8	134307728	3.46e-08
STAC	-1.31193	7.63802e-05	0.000948003											cg24980174	BDKRB2;BDKRB2	14	96671169	3.47e-08
ACTL8	-2.64733	7.6809e-05	0.00095276											cg14361672	PKN3	9	131463936	3.47e-08
CLMP	-1.32789	7.71544e-05	0.00095591											cg16965393	SYT7	11	61349094	3.47e-08
FOLR3	-2.00321	7.72156e-05	0.000956103											cg04870657	BDKRB2	14	96670936	3.48e-08
EDN3	-2.10774	7.7489e-05	0.00095892											cg16205854	EDN3;EDN3;EDN3;EDN3	20	57875318	3.48e-08
SEMA6D	-1.38047	7.77769e-05	0.000961914											cg19140560	FKBP10;SC65	17	39968871	3.48e-08
ALPL	-1.19441	7.78702e-05	0.000962074											cg22618219	VNN1	6	133036651	3.55e-08
MYOM1	-1.51387	7.78818e-05	0.000962074											cg27367960	MT1G	16	56702038	3.6e-08
FAM127C	-1.07387	7.80628e-05	0.000963741											cg23163783	FAM19A2	12	62586568	3.62e-08
SLC8A2	-1.87301	7.83538e-05	0.000966764											cg19995014	APLP1;APLP1	19	36359772	3.69e-08
CES3	-1.52013	7.8543e-05	0.000968527											cg26533745	NPNT;NPNT	4	106816770	3.78e-08
NRG4	-1.33151	7.86088e-05	0.000968768											cg17746130	BMP8B	1	40253314	3.79e-08
C1orf133	-1.51625	7.94147e-05	0.000976974											cg24049348	PDGFRL	8	17433926	3.84e-08
ATOH1	-2.54416	7.93912e-05	0.000976974											cg05020775	SNPH	20	1246934	3.97e-08
SYT8	-1.75861	7.97571e-05	0.000980609											cg26761618	P2RY2;P2RY2;P2RY2	11	72928926	4.04e-08
LOC100129722	-1.33737	8.00719e-05	0.000983765											cg08155347	IL17C	16	88704957	4.05e-08
SOGA3	-1.33933	8.13154e-05	0.000995673											cg06565975	SLURP1	8	143823917	4.05e-08
FUT3	-1.98413	8.13055e-05	0.000995673											cg09529433	CACNA1G;CACNA1G;CACNA1G;CACNA1G;CACNA1G;CACNA1G;CACNA1G;CACNA1G;CACNA1G;CACNA1G;CACNA1G;CACNA1G;CACNA1G;CACNA1G;CACNA1G	17	48637255	4.06e-08
MAP1A	-1.17378	8.1832e-05	0.00100083											cg25073919	KCNIP3;KCNIP3	2	96012803	4.08e-08
ALG10B	-1.08775	8.30914e-05	0.00101445											cg06159340	CTF1;CTF1	16	30907560	4.1e-08
ZNF385D	-1.40953	8.30552e-05	0.00101445											cg03302008	KCNIP3;KCNIP3	2	96012735	4.12e-08
DLK2	-1.46794	8.32737e-05	0.00101608											cg02658437	NTSR1	20	61339804	4.12e-08
LEPR	-1.07297	8.33549e-05	0.00101648											cg12261095	FCER2	19	7764345	4.18e-08
LOC126536	2.79493	8.37795e-05	0.00102062											cg26551975	HOXA10;HOXA10	7	27211555	4.19e-08
RAB3B	-1.3727	8.40843e-05	0.00102299											cg26516759	BMP7	20	55840973	4.25e-08
CCDC33	-2.20249	8.406e-05	0.00102299											cg19931491	FEZ1	11	125328008	4.27e-08
MAEL	-1.63121	8.42086e-05	0.00102391											cg06038358	PROC;PROC	2	128176007	4.28e-08
ALDH3B2	1.44475	8.56122e-05	0.00103927											cg04333213	KCNIP3;KCNIP3	2	96012586	4.31e-08
AK024242	-1.53812	8.56206e-05	0.00103927											cg14238325	CRIP3	6	43276781	4.35e-08
ARPP21	1.18854	8.59851e-05	0.00104248											cg18313694	SHF	15	45480185	4.35e-08
MIAT	1.19226	8.67089e-05	0.00104943											cg02593924	IGFALS;IGFALS;IGFALS	16	1844998	4.36e-08
GPR153	-1.18318	8.70165e-05	0.00105063											cg11687406	SNAP25;SNAP25	20	10199434	4.36e-08
MAGEA2	-3.0943	8.70586e-05	0.00105063											cg18440818	LGI3	8	22005545	4.44e-08
C1orf95	-2.01679	8.74688e-05	0.00105466											cg23212579	SLC11A1	2	219256018	4.48e-08
CACNA2D3	-1.37195	8.81539e-05	0.00105991											cg04246880	CALY	10	135150497	4.51e-08
GLDN	-1.54281	8.82126e-05	0.00105991											cg14273126	CFD	19	859499	4.52e-08
ALDH1A1	1.5587	8.85832e-05	0.00106351											cg10209992	F7;F7	13	113769412	4.54e-08
TBX1	-1.49114	8.86566e-05	0.00106378											cg16188589	IRAK2	3	10206396	4.54e-08
PDE9A	-1.32226	8.91405e-05	0.00106897											cg13736794	CD177	19	43866487	4.61e-08
KIF5A	-1.51478	8.9862e-05	0.00107701											cg03764381	GRIN2A;GRIN2A;GRIN2A	16	10275410	4.61e-08
FAM13C	-1.21007	9.01446e-05	0.00107792											cg05459971	ABLIM3	5	148520894	4.62e-08
FLJ34208	-1.25156	9.01421e-05	0.00107792											cg02916332	HOXA5	7	27183591	4.64e-08
MORN5	-2.29439	9.02705e-05	0.00107881											cg21857363	SNAP25;SNAP25	20	10199473	4.74e-08
A2ML1	-2.62145	9.06414e-05	0.00108263											cg27159096	CMTM2	16	66613970	4.77e-08
EMR3	-1.53879	9.17372e-05	0.00109447											cg25236446	FOXJ1	17	74137418	4.84e-08
CRMP1	-1.12667	9.2468e-05	0.00110067											cg22604636	ATOH1	4	94750704	4.85e-08
GLIS1	-1.45299	9.39962e-05	0.00111759											cg20598650	TP53RK;SLC13A3	20	45313200	4.85e-08
HIST3H2A	-1.49122	9.43783e-05	0.0011215											cg16430535	NTSR1	20	61342164	4.92e-08
PCOLCE	-1.15855	9.53765e-05	0.00113208											cg05162533	FOXJ1	17	74137399	5.05e-08
RUFY4	1.40343	9.54934e-05	0.00113282											cg04191342	CADPS;CADPS;CADPS	3	62859289	5.08e-08
ASIC2	-1.86133	9.5779e-05	0.00113492											cg23454038	FOXD1;FOXD1	5	72742787	5.08e-08
POTEE	-2.52391	9.63546e-05	0.00113981											cg14467488	GJB6;GJB6;GJB6;GJB6	13	20806663	5.08e-08
C2orf70	-2.25031	9.66841e-05	0.00114306											cg09453870	MIR548H4;NOX5	15	69324156	5.19e-08
LSAMP	-1.28204	9.67761e-05	0.0011435											cg04455646	IRAK2	3	10206344	5.2e-08
TMEM179	-2.66268	9.68378e-05	0.00114358											cg18468467	CITED1;CITED1;CITED1;CITED1;CITED1	23	71526790	5.21e-08
PENK	-2.27196	9.77711e-05	0.00115265											cg13601799	CDKN2A;CDKN2A;CDKN2A	9	21974704	5.23e-08
CSAG2	-3.10552	9.7859e-05	0.00115304											cg26077100	SOX7	8	10587769	5.23e-08
CDKN1C	-1.26347	9.83672e-05	0.00115837											cg03573446	BMP7	20	55841893	5.32e-08
CA13	1.12209	9.86015e-05	0.00116048											cg19046253	CACNB4;CACNB4;CACNB4	2	152956135	5.32e-08
RP1L1	-1.31699	9.90326e-05	0.0011649											cg10070112	APLP1;APLP1	19	36360529	5.47e-08
MEOX1	-1.25941	9.96368e-05	0.00116872											cg07969622	LOC648691;PRAME;PRAME;PRAME;PRAME;PRAME	22	22901569	5.64e-08
PTPN13	-1.29247	9.95954e-05	0.00116872											cg13409674	TNXB;TNXB	6	32014476	5.72e-08
CEACAM20	-2.30582	9.982e-05	0.00117021											cg15854067	IL17RD;IL17RD	3	57199318	5.76e-08
AASS	-1.10764	9.99994e-05	0.00117084											cg16004055	SCARA5	8	27850319	5.77e-08
AIF1L	-1.67111	0.000100041	0.00117084											cg03397894	DST;DST;DST;DST;DST	6	56708250	5.78e-08
GLI3	-1.13608	0.000100669	0.00117622											cg08831077	HRH1	3	11178745	5.85e-08
SESN3	-1.27754	0.000100963	0.00117802											cg14759342	SEMA6A	5	115911760	5.91e-08
AX747586	-1.43998	0.000100978	0.00117802											cg04439623	CR2;CR2	1	207627601	5.92e-08
CELF4	-1.65659	0.000100993	0.00117802											cg18634516	HLA-DPB2	6	33094639	6.05e-08
PRF1	1.17025	0.000102006	0.00118852											cg08785534	GAL	11	68451827	6.08e-08
CACNA2D1	-1.32278	0.000102325	0.00119157											cg27326469	CERK	22	47133964	6.17e-08
RN7SK	1.10682	0.000102616	0.00119363											cg26076236	DST;DST;DST;DST	6	56650375	6.24e-08
AK125594	-2.26353	0.000102598	0.00119363											cg23781810	SDK2	17	71640253	6.26e-08
NUAK2	-1.17863	0.000102688	0.00119381											cg20631750	BMP7	20	55839564	6.27e-08
MSX1	-1.03881	0.000103045	0.00119729											cg00284173	FKBP1B;FKBP1B	2	24273093	6.27e-08
PRRT4	-2.06625	0.00010312	0.0011975											cg25802424	IRS2	13	110438937	6.28e-08
SLC1A7	-1.57717	0.000103339	0.00119899											cg26326633	ANK1;ANK1;ANK1;ANK1;ANK1;ANK1;ANK1;ANK1;ANK1	8	41655078	6.29e-08
SACS	-1.05531	0.000104817	0.00121049											cg14344122	DNM1;DNM1	9	131013323	6.4e-08
HLA-DPA1	1.16083	0.000104927	0.00121109											cg15892963	BDKRB2	14	96670960	6.41e-08
LOC730091	-1.42744	0.000105125	0.0012127											cg22139555	PDGFRL	8	17434123	6.44e-08
BOLA3-AS1	-1.05747	0.000105582	0.00121664											cg03054529	SCRN1;SCRN1;SCRN1;SCRN1	7	30029938	6.56e-08
AX746725	-2.23694	0.000105877	0.00121936											cg21267231	DUOXA2;DUOX2;DUOXA2	15	45406706	6.61e-08
C15orf53	1.41702	0.000106006	0.00122018											cg26840770	BDNF;BDNF;BDNF;BDNF;BDNF;BDNF;BDNF;BDNF;BDNF;BDNF;BDNF;BDNF;BDNF;BDNF	11	27723290	6.62e-08
MUC15	-2.74165	0.000106569	0.00122531											cg05490659	HOXA10;HOXA10	7	27212357	6.67e-08
CTH	-1.08235	0.000107894	0.00123918											cg14341579	IRS2;IRS2	13	110438906	6.69e-08
SMYD1	-2.50601	0.000107863	0.00123918											cg03170343	C1QTNF1;C1QTNF1;C1QTNF1	17	77030327	6.78e-08
SFRP1	-1.98736	0.000108589	0.00124648											cg22047703	BMP7	20	55841896	6.79e-08
KIAA1377	-1.24338	0.000108996	0.0012491											cg21075278	GAL;GAL	11	68452087	6.79e-08
TOX	-1.31187	0.000108953	0.0012491											cg02357751	GP1BB;SEPT5	22	19710880	6.79e-08
SNORA24	1.02812	0.000110148	0.00126092											cg19592921	BMP7;BMP7	20	55841544	6.84e-08
SHISA3	-2.0222	0.000110476	0.00126398											cg09936645	CR2;CR2	1	207627581	6.87e-08
AK055386	-2.12382	0.000111064	0.00127001											cg25947544	CADPS;CADPS;CADPS	3	62861145	6.89e-08
MLLT11	-1.24911	0.000111478	0.00127405											cg25312054	IRS2	13	110434467	6.89e-08
WNT4	-1.75766	0.00011165	0.00127532											cg13899314	DUOX2;DUOXA2	15	45406480	6.9e-08
HLA-DPB1	1.08509	0.000112161	0.00128045											cg14562158	TNC	9	117880491	6.91e-08
SLAMF7	1.3023	0.000112411	0.00128262											cg18917270	COL24A1	1	86296346	6.92e-08
ProSAPiP1	-1.33545	0.000112538	0.00128336											cg18893120	MTSS1	8	125741209	6.98e-08
SSTR1	-1.74072	0.000113137	0.0012895											cg08091707	CFD	19	859554	7.01e-08
SYNPR	2.33731	0.000113738	0.00129493											cg20756175	BMPR1B	4	95762633	7.04e-08
CEL	-2.34419	0.000113926	0.00129637											cg09615620	ATP2A1;ATP2A1	16	28891270	7.08e-08
OVOL1	-1.72359	0.000114102	0.00129767											cg22686892	CITED1;CITED1;CITED1;CITED1	23	71525906	7.2e-08
GPSM1	-1.09983	0.000114252	0.0012984											cg17472823	LRP4	11	46939616	7.25e-08
SOGA1	-1.12287	0.000114291	0.0012984											cg04224340	HAPLN3	15	89420872	7.32e-08
GPM6B	-1.17435	0.000114588	0.00130107											cg14073590	CITED1;CITED1;CITED1;CITED1;CITED1	23	71526883	7.34e-08
GOLGA2P5	-1.24757	0.000115068	0.00130394											cg09480647	FOXJ1	17	74133754	7.35e-08
NMU	-2.0007	0.000114984	0.00130394											cg05157725	COL21A1	6	56112484	7.64e-08
REG3A	-2.79788	0.000114964	0.00130394											cg10850080	CPXM1	20	2782078	7.65e-08
AQP12A	-2.87744	0.000115153	0.00130394											cg08972588	TNXB;TNXB	6	32014674	7.66e-08
FBLN1	-1.58786	0.000115657	0.00130894											cg18366956	SDK2	17	71582598	7.68e-08
STK32B	-1.08399	0.000117189	0.00132413											cg17751892	SDK2	17	71640621	7.79e-08
DDIT4L	-1.55286	0.00011717	0.00132413											cg05397812	CALCA;CALCA;CALCA	11	14994847	7.82e-08
DYNC1I1	-1.4395	0.000117529	0.00132726											cg24507921	AFAP1L2;AFAP1L2	10	116064472	7.86e-08
DNAJB5	-1.11607	0.000117857	0.00132882											cg18585903	RBP4	10	95361342	7.9e-08
ADAM28	1.26385	0.000118323	0.00133334											cg12936747	RBP4	10	95361386	7.91e-08
KIAA1383	-1.181	0.000118405	0.00133355											cg24041977	CERK	22	47133771	7.92e-08
TRHDE	-2.06121	0.000120474	0.00135466											cg11905007	CADPS;CADPS;CADPS	3	62861071	7.94e-08
EMX1	-2.51224	0.000121355	0.00136338											cg00496025	MLXIPL;MLXIPL;MLXIPL;MLXIPL	7	73038982	7.94e-08
KIAA0408	-1.39732	0.000121732	0.00136659											cg11747462	OPCML	11	132869600	8e-08
EFNB3	-1.50372	0.00012222	0.00136859											cg08151750	FNDC4;GCKR	2	27718289	8.06e-08
AK025975	-1.73573	0.000122133	0.00136859											cg23270113	APOC1	19	45417587	8.13e-08
PARM1	-1.2877	0.000123189	0.00137486											cg25067686	TNXB	6	32078453	8.15e-08
TTLL7	-1.45181	0.000123058	0.00137486											cg04518808	PRKCG	19	54384822	8.31e-08
bK250D10.C22.8	1.43434	0.000123369	0.00137539											cg08209691	LY6D	8	143868049	8.38e-08
USP2	-1.40101	0.000123356	0.00137539											cg05463589	IL17C	16	88706426	8.42e-08
KRT17	-1.77102	0.000123792	0.00137938											cg05619785	TNXB	6	32078574	8.67e-08
C6orf195	-2.01471	0.000124187	0.00138231											cg05292150	FAM176A;FAM176A	2	75787340	8.73e-08
CRISPLD1	-1.34825	0.000124735	0.00138693											cg03744383	CES1;CES1;CES1;CES1;CES1;CES1	16	55867072	8.85e-08
LOC650368	-1.31718	0.000125452	0.00139342											cg21330703	DRD2;DRD2	11	113346388	8.89e-08
BEST2	-2.1288	0.000125775	0.00139627											cg19982230	RAB34;RAB34;RAB34;RAB34;RAB34;RAB34;RAB34	17	27045302	8.93e-08
GABRG2	-2.35645	0.000127425	0.00141383											cg12575928	GAS2	11	22687660	8.97e-08
DST	-1.05597	0.000127566	0.00141466											cg16129172	ANK1	8	41686467	9.02e-08
TAAR1	-2.5794	0.000128547	0.00142402											cg07533533	ANK1;ANK1;ANK1;ANK1;ANK1	8	41559593	9.03e-08
MXRA7	-1.07035	0.000129533	0.00143343											cg16987876	GZMM	19	543909	9.07e-08
MMP2	-1.17263	0.000130219	0.00143873											cg13491481	CADPS;CADPS;CADPS	3	62861142	9.09e-08
HOXA7	-1.4855	0.000130344	0.00143936											cg24861124	SCARA5	8	27850423	9.1e-08
AK055981	-1.23958	0.000130661	0.0014421											cg10174091	FKBP1B;FKBP1B	2	24272547	9.13e-08
CDHR5	-1.51843	0.000130794	0.0014428											cg25383699	COL21A1	6	56111908	9.14e-08
SHANK1	-1.33828	0.0001312	0.00144651											cg09551776	FAM176A;FAM176A	2	75788246	9.31e-08
C1QTNF1	-1.31839	0.000132603	0.00145786											cg04475375	NRN1	6	6008381	9.33e-08
TFCP2L1	-1.63132	0.000132646	0.00145786											cg02332492	C8G	9	139840678	9.38e-08
LOC100131825	-1.8695	0.00013251	0.00145786											cg24778909	NOG	17	54670875	9.41e-08
WNT3A	-2.23887	0.000132639	0.00145786											cg19875375	F2	11	46740666	9.47e-08
LOC440910	-2.65299	0.000132602	0.00145786											cg08921126	SNAP25;SNAP25	20	10199441	9.5e-08
BC070061	-1.84905	0.000132761	0.00145835											cg16736279	SDK1	7	3995563	9.59e-08
SYT4	-2.16556	0.000133145	0.0014618											cg25189247	ITGAE	17	3697993	9.73e-08
TCEA3	-1.53576	0.000133901	0.00146625											cg13707760	WNK2	9	95986383	9.86e-08
HOXB5	-1.21669	0.00013463	0.00147269											cg00318608	DST;DST;DST;DST;DST	6	56708174	9.87e-08
LOC284804	-1.29847	0.000135597	0.0014825											cg11653858	SLC13A2;SLC13A2;SLC13A2;SLC13A2	17	26799289	9.96e-08
VN1R1	-1.23109	0.000136211	0.00148766											cg01915516	TP73	1	3568243	9.99e-08
ULBP3	-1.36333	0.00013621	0.00148766											cg05841303	APLP1;APLP1	19	36359302	1.03e-07
FN3K	-1.12883	0.000137561	0.00149927											cg14557185	WWTR1;WWTR1;WWTR1	3	149374763	1.03e-07
OTUB2	-1.08222	0.000139113	0.00151461											cg25318809	HLA-J;NCRNA00171	6	29974863	1.05e-07
FGA	2.4547	0.000139481	0.00151518											cg21057435	KIRREL2;KIRREL2;KIRREL2	19	36347443	1.08e-07
FGF2	-1.02954	0.0001396	0.00151518											cg23621631	RIPK3	14	24808422	1.08e-07
PHGR1	-2.26793	0.0001394	0.00151518											cg04048259	EDN3;EDN3;EDN3;EDN3	20	57875346	1.09e-07
CABP1	-1.35653	0.000139843	0.00151546											cg03263514	GP1BB;SEPT5	22	19711036	1.09e-07
MAPT	-1.5661	0.000139837	0.00151546											cg13817395	TNXB;TNXB	6	32014926	1.11e-07
AHNAK2	-1.507	0.00014228	0.00153948											cg02121749	HAPLN3	15	89440036	1.11e-07
ASB4	-2.39355	0.000142571	0.00154184											cg10284662	CBFA2T3;CBFA2T3	16	89008451	1.14e-07
CHI3L2	-1.40316	0.000143232	0.00154738											cg17738133	CDKN1C;CDKN1C;CDKN1C	11	2907059	1.14e-07
CCDC74B	-1.38637	0.000144119	0.00155535											cg04437751	IRAK2;IRAK2	3	10206628	1.14e-07
CADM3	-1.85546	0.000144117	0.00155535											cg14299477	FKBP1B;FKBP1B	2	24272544	1.15e-07
LOC100506497	-1.43134	0.000144516	0.00155804											cg12603576	GAL	11	68451829	1.15e-07
GABRB3	-1.98567	0.000144465	0.00155804											cg25258843	SOX7	8	10587305	1.15e-07
CCDC129	2.08463	0.0001464	0.0015751											cg17183531	COL7A1	3	48603978	1.16e-07
CACNB2	-1.30493	0.000146677	0.00157726											cg17670650	PTPRU;PTPRU;PTPRU	1	29565110	1.16e-07
PSORS1C2	-1.58027	0.000147457	0.00158485											cg15390444	BNIP3	10	133793442	1.18e-07
LOC728978	-1.76389	0.000148861	0.00159911											cg23070111	PTGS2	1	186649985	1.19e-07
HOXA5	-1.18043	0.000149349	0.00160353											cg10736208	TNXB	6	32078398	1.2e-07
IL28B	1.93398	0.000150387	0.00161282											cg01747665	IGFALS;IGFALS;IGFALS	16	1843424	1.21e-07
CREB3L1	-1.2037	0.000150446	0.00161282											cg01069104	SATB1;SATB1	3	18467441	1.25e-07
CPT1C	-1.13548	0.000152421	0.00163233											cg19945464	GAS2;GAS2	11	22688748	1.26e-07
AK056490	1.11393	0.000152614	0.00163272											cg08163199	HLA-J;NCRNA00171	6	29974858	1.26e-07
MYEF2	-1.40055	0.000154151	0.00164664											cg03064592	COL21A1	6	56112415	1.28e-07
CLPSL2	-2.9005	0.000154959	0.00165189											cg25837803	PTGS2	1	186649909	1.28e-07
SCG3	-1.43706	0.000155436	0.00165392											cg07048951	GAS2	11	22688105	1.28e-07
EYA4	-1.51137	0.000155465	0.00165392											cg09733496	DCHS2	4	155337722	1.3e-07
DQ575742	-1.62686	0.000155445	0.00165392											cg00191629	IRS2	13	110439004	1.3e-07
PCDH20	-2.01046	0.000155248	0.00165392											cg12627354	LRP4	11	46940434	1.3e-07
TNC	-1.31072	0.000155964	0.00165814											cg17297634	SCARA5	8	27806022	1.3e-07
SLC13A4	-1.04809	0.000156198	0.00165918											cg19997384	ANK1	8	41685595	1.31e-07
REP15	-1.41372	0.000156439	0.00166006											cg04120546	MTSS1	8	125740895	1.31e-07
MAP7D2	-1.87383	0.000156645	0.0016614											cg14517133	PRPH2	6	42664420	1.31e-07
ATP2C2	-1.73362	0.000156785	0.00166189											cg25987102	APOA1	11	116709735	1.33e-07
PCA3	-1.98635	0.000157838	0.00167068											cg20696985	SHF	15	45480429	1.33e-07
ACPT	1.00267	0.000158131	0.00167208											cg15726260	HLA-J;NCRNA00171	6	29974900	1.33e-07
COL3A1	-1.11377	0.000158487	0.00167482											cg02585142	HAPLN3	15	89434967	1.34e-07
KERA	-1.99319	0.000158649	0.00167502											cg04669407	ABLIM3	5	148521450	1.35e-07
AOX1	-1.76263	0.000159605	0.00168427											cg23774896	CITED1;CITED1;CITED1;CITED1	23	71527048	1.35e-07
CCDC160	2.0737	0.000159987	0.00168659											cg10042437	DUOXA2;DUOX2	15	45406931	1.35e-07
LOC100129794	-1.56058	0.000160137	0.00168733											cg21006913	RSPH9	6	43612520	1.35e-07
SIRPG	1.15801	0.000160793	0.00169338											cg27002185	CDKN1C;CDKN1C;CDKN1C	11	2907067	1.36e-07
TRBV9	1.43429	0.000160998	0.00169384											cg14130977	GP1BB;SEPT5	22	19711023	1.37e-07
LOC100129845	-1.17331	0.000161576	0.00169722											cg13556663	SNPH	20	1246779	1.37e-07
KCNH1	-1.45547	0.000161497	0.00169722											cg14149337	TP53RK;SLC13A3	20	45313167	1.38e-07
C1orf177	-1.48199	0.000161644	0.00169722											cg18620306	SDK1	7	3920006	1.4e-07
ATF5	1.15084	0.000162191	0.00170211											cg21673646	SHF	15	45479977	1.4e-07
LOC285441	-2.2295	0.000163752	0.00171591											cg12767834	SNPH	20	1247058	1.41e-07
CCR3	-1.78498	0.00016451	0.00172299											cg08935125	CLDN6	16	3068085	1.42e-07
TRPV4	-1.0145	0.000165197	0.00172673											cg04933990	GRIN2A;GRIN2A;GRIN2A	16	10133501	1.46e-07
SPIB	-1.50168	0.000166086	0.00173343											cg03672274	MSX1	4	4860468	1.48e-07
MIR223	-1.19198	0.000167618	0.0017468											cg04367351	PLA2R1;PLA2R1	2	160918675	1.48e-07
FOXE3	-1.52434	0.000168018	0.0017501											cg08416661	CTSW	11	65647279	1.56e-07
SLC25A4	-1.04331	0.000168807	0.00175657											cg24376689	TNXB	6	32016336	1.57e-07
OTOP3	-2.66291	0.000169191	0.00175969											cg11090676	TBX21	17	45810512	1.57e-07
TCRB	1.20671	0.000171727	0.00178124											cg17346177	BEND6;BEND6;DST	6	56820087	1.61e-07
ACTRT3	-1.20493	0.000171774	0.00178124											cg23239078	CDKN1C;CDKN1C;CDKN1C	11	2907332	1.61e-07
TACR1	-1.74731	0.000171766	0.00178124											cg04671367	PTPRN;MIR153-1	2	220159849	1.63e-07
ABCC13	-2.28332	0.000172062	0.00178334											cg20199333	F2	11	46740790	1.65e-07
LOC284837	-1.09162	0.000172682	0.00178799											cg12477452	HRH1;HRH1	3	11237939	1.66e-07
WNT10B	1.45074	0.000173574	0.00179635											cg01305421	IGF1;IGF1;IGF1;IGF1;IGF1;IGF1	12	102874286	1.66e-07
TRIM9	-1.23598	0.000173911	0.00179895											cg22845790	ANK1	8	41694003	1.69e-07
SLC5A9	-1.55749	0.000175032	0.00180875											cg25163611	IGF1;IGF1;IGF1	12	102875301	1.72e-07
SUCNR1	1.40662	0.000176504	0.00181971											cg17863551	CD177	19	43856594	1.77e-07
SLC22A15	-1.06324	0.000176371	0.00181971											cg18614510	CERK	22	47081903	1.77e-07
LOC100506385	-1.5878	0.000177313	0.00182691											cg20662959	ADRA2A	10	112836724	1.78e-07
ALOX12P2	-1.42256	0.000178938	0.00183912											cg10801752	ITGA5	12	54812949	1.8e-07
PCDH9	-1.7288	0.000178925	0.00183912											cg25215340	CDKN1C;CDKN1C;CDKN1C	11	2907127	1.81e-07
MGLL	-1.12401	0.000179863	0.00184501											cg04001842	DUOXA2;DUOX2	15	45406939	1.83e-07
AK308605	-1.97645	0.000179836	0.00184501											cg00990763	FAT4	4	126236170	1.83e-07
ARX	-1.97941	0.000179829	0.00184501											cg05529249	FKBP1B;FKBP1B	2	24272480	1.83e-07
RBP3	-2.41095	0.000179626	0.00184501											cg06166767	SFRP1	8	41167848	1.84e-07
BC042823	-1.49444	0.000180133	0.00184549											cg00357971	COL20A1	20	61923848	1.86e-07
BC041459	-1.52122	0.000180147	0.00184549											cg23669043	CTSF	11	66336244	1.87e-07
TRIM7	-1.56651	0.000180185	0.00184549											cg19762657	MAL;MAL;MAL;MAL	2	95692524	1.87e-07
FOXP2	-1.61804	0.000180263	0.00184549											cg14781281	HLA-J;NCRNA00171	6	29974868	1.89e-07
AK301549	-1.30543	0.00018139	0.00185431											cg19350270	DPP4	2	162929832	1.9e-07
FAM90A1	-1.39539	0.000182111	0.00186077											cg18595800	ATP2A1;ATP2A1	16	28891414	1.91e-07
SCD5	1.08683	0.00018245	0.00186241											cg13612847	GAD1;GAD1	2	171672205	1.92e-07
PROK2	-1.75312	0.000182441	0.00186241											cg09533708	KCNIP3	2	95961703	1.94e-07
LOC100289473	-1.97401	0.000182701	0.00186407											cg15161667	LRP4	11	46940613	1.95e-07
LPHN2	-1.02675	0.000182817	0.00186434											cg03390449	MUC4;MUC4;MUC4	3	195528709	1.95e-07
BC041455	2.0289	0.000184072	0.00187349											cg20341251	WNT5B;WNT5B	12	1754156	1.96e-07
HOXC11	-2.01654	0.000184053	0.00187349											cg19075717	CACNA1G;CACNA1G;CACNA1G;CACNA1G;CACNA1G;CACNA1G;CACNA1G;CACNA1G;CACNA1G;CACNA1G;CACNA1G;CACNA1G;CACNA1G;CACNA1G;CACNA1G	17	48670940	1.99e-07
ARMCX2	-1.05256	0.000185378	0.00188587											cg02607521	SHF	15	45480196	2.01e-07
MIR3606	-1.16432	0.000186246	0.00189285											cg02465761	DEFB1;DEFB1	8	6735510	2.04e-07
EML1	-1.16294	0.000186412	0.00189362											cg06576318	NDRG1;NDRG1	8	134249800	2.07e-07
SLC11A1	-1.14917	0.000188133	0.00190935											cg19792802	CTSW	11	65647270	2.08e-07
GPR64	-1.32587	0.000189099	0.0019172											cg25088874	BMPR1B	4	95678817	2.1e-07
GREB1	-1.14593	0.000189819	0.00192356											cg26652447	NRCAM;NRCAM	7	108095959	2.1e-07
AY070437	-1.0114	0.000190429	0.00192788											cg26033586	LSAMP	3	116163858	2.13e-07
SLC24A5	-1.47099	0.000190723	0.00192992											cg03457472	SDK1	7	3339766	2.15e-07
PLA2G2D	1.62081	0.000191187	0.001933											cg06772279	LEFTY1	1	226075679	2.18e-07
PDE7B	-1.32677	0.000193337	0.00194976											cg06210070	HLA-DPB2	6	33085063	2.18e-07
EPHA8	-2.20351	0.000194738	0.001962											cg07821960	DUOX2;DUOXA2	15	45405370	2.19e-07
AX747988	-2.129	0.000195154	0.00196525											cg10278520	TOX	8	59771002	2.19e-07
AK126266	-1.20848	0.000195605	0.0019679											cg16778527	DUOX2;DUOXA2	15	45406477	2.2e-07
SPESP1	-1.44702	0.000197158	0.00198257											cg03607115	NPNT	4	106816844	2.2e-07
HBA1	-1.53879	0.000197586	0.00198497											cg08644381	SSPO	7	149480305	2.23e-07
BHLHE41	-1.14273	0.000198816	0.00199637											cg06745740	HGF;HGF;HGF;HGF;HGF	7	81399587	2.31e-07
CES1	-1.60697	0.000199426	0.00200153											cg11867546	HLA-J;NCRNA00171	6	29974810	2.31e-07
CCDC153	1.0457	0.000199884	0.0020042											cg17073392	MIR548H4;NOX5	15	69324108	2.32e-07
LOC439949	1.00448	0.000199789	0.0020042											cg14796318	CCL5	17	34198571	2.34e-07
KCNA1	-2.16059	0.000200337	0.00200778											cg18722790	BMPR1B	4	95678898	2.36e-07
KANK4	-1.49001	0.000201015	0.00201361											cg14598198	CDKN1C;CDKN1C;CDKN1C	11	2907008	2.36e-07
LINC00336	-1.94303	0.000203366	0.00203327											cg23750556	SRPX;SRPX;SRPX;SRPX	23	38079717	2.38e-07
C11orf72	-1.86791	0.000204075	0.00203744											cg00937262	TMEM229A	7	123672103	2.39e-07
LOC100507410	-2.06293	0.000205815	0.00205106											cg12419308	AMIGO1	1	110052464	2.4e-07
PAH	-2.33985	0.000205831	0.00205106											cg20817131	HOXA5	7	27184167	2.4e-07
FBXL2	-1.07789	0.000207037	0.00206111											cg08396974	BMP7	20	55840416	2.41e-07
AK124820	1.2804	0.000207394	0.0020627											cg05216332	HCG4	6	29760634	2.41e-07
IL9R	1.12375	0.000209213	0.00207981											cg09770579	XYLT1	16	17407429	2.43e-07
BAI3	-1.76499	0.000209459	0.00208126											cg11045524	ASS1;ASS1	9	133320781	2.48e-07
PDZRN3	-1.26587	0.000212419	0.00210967											cg02340541	GAL	11	68451699	2.49e-07
KCNK3	-1.73482	0.000212756	0.00211102											cg05002590	IRAK2;IRAK2	3	10206633	2.51e-07
SLC26A3	-2.37123	0.000215557	0.00213476											cg05947402	AMIGO1	1	110052352	2.54e-07
AK096792	-1.10327	0.000218961	0.0021594											cg10288106	CITED1;CITED1;CITED1;CITED1;CITED1	23	71526903	2.58e-07
C1QTNF2	-1.1877	0.000218876	0.0021594											cg10436792	ATP2A1;ATP2A1	16	28889110	2.58e-07
GUCA2B	-2.15531	0.000220885	0.00217619											cg18735214	CRIP3	6	43276756	2.63e-07
KIF26B	-1.16577	0.000221807	0.00218425											cg18202623	FAT4	4	126236316	2.63e-07
THNSL2	-1.28494	0.000222516	0.0021902											cg19442149	FUT3;FUT3;FUT3;FUT3	19	5846586	2.63e-07
PSD	-1.46941	0.000224428	0.00220591											cg04940526	IER3	6	30712925	2.64e-07
BC043188	-1.31727	0.000227072	0.0022298											cg06946371	MSX2	5	174151106	2.68e-07
KCNMB2	-1.39236	0.000227292	0.00223091											cg18323210	ILDR2	1	166944395	2.69e-07
BC016751	-1.39121	0.000227671	0.00223359											cg25123632	HLA-J;NCRNA00171	6	29975154	2.69e-07
ADCYAP1R1	-1.86535	0.000228445	0.00224013											cg14529758	FUT3;FUT3;FUT3;FUT3	19	5846599	2.71e-07
CD3D	1.11205	0.000229251	0.00224488											cg07930578	LTK;LTK;LTK	15	41806588	2.71e-07
LOC100507050	-1.22575	0.000230461	0.00225567											cg02026246	GAS2	11	22687589	2.73e-07
ANKRD31	1.1333	0.000230662	0.00225658											cg03551406	MT1X	16	56715756	2.76e-07
TFPI2	-1.64146	0.000233664	0.00228											cg26806527	XYLT1	16	17387736	2.77e-07
TMEM88B	-1.96579	0.000237832	0.00231806											cg16068336	CACNA1G;CACNA1G;CACNA1G;CACNA1G;CACNA1G;CACNA1G;CACNA1G;CACNA1G;CACNA1G;CACNA1G;CACNA1G;CACNA1G;CACNA1G;CACNA1G;CACNA1G	17	48637367	2.81e-07
DKFZp547J0510	-1.14591	0.000240115	0.00233596											cg15957055	CADPS;CADPS;CADPS;CADPS;CADPS;CADPS	3	62861055	2.84e-07
ATP2B3	-2.13148	0.000240766	0.00234054											cg08057103	IRS2	13	110438916	2.86e-07
FILIP1	-1.13666	0.000243689	0.00236276											cg14161269	TNXB	6	32054898	2.86e-07
DISP2	-1.51847	0.000243773	0.00236276											cg01509843	ARC;ARC	8	143695822	2.87e-07
MTSS1	-1.06424	0.000244762	0.00237125											cg16669395	GRIN2A;GRIN2A;GRIN2A	16	10208417	2.87e-07
ANKRD45	-1.41371	0.000247082	0.00238709											cg07359306	ITIH1;ITIH1	3	52811297	2.88e-07
LHX2	1.04478	0.000247719	0.00239214											cg13958676	LGI3	8	22014652	2.89e-07
C11orf86	-2.22408	0.000248628	0.0023987											cg25201910	FAIM;FAIM;FAIM;FAIM	3	138327818	2.9e-07
KIAA2012	1.39111	0.00024886	0.00239983											cg06210215	FOXJ1	17	74133109	2.9e-07
RAB34	-1.0805	0.000249125	0.00240129											cg00155397	GREM2	1	240775160	2.92e-07
FEZ1	-1.09394	0.000249866	0.00240511											cg25513924	MASP1;MASP1;MASP1;MASP1;MASP1;MASP1	3	187009486	2.99e-07
S100A9	-1.36607	0.000251549	0.00241939											cg14845020	BMP7	20	55833416	3e-07
FLJ44955	-1.16861	0.00025254	0.00242526											cg09574757	TBX1;TBX1;TBX1	22	19747024	3e-07
RORC	-1.49758	0.000252318	0.00242526											cg17918501	FNDC4	2	27717709	3.02e-07
STXBP5L	-1.63953	0.000252451	0.00242526											cg05522554	ANK1;ANK1;ANK1;ANK1;ANK1	8	41625190	3.08e-07
AK126744	-1.83309	0.000253979	0.00243685											cg04739953	GAL	11	68451858	3.08e-07
CRYM	-1.50916	0.000256961	0.0024632											cg08204867	GRIN2A;GRIN2A;GRIN2A	16	10208426	3.11e-07
CAMK2A	-1.30575	0.000257977	0.00247067											cg01770232	IL6	7	22766155	3.15e-07
EPDR1	-1.01804	0.000258686	0.0024752											cg18978540	SMAD9;SMAD9	13	37493431	3.16e-07
NACAD	-1.26184	0.000258941	0.0024765											cg08223003	NDRG1;NDRG1	8	134285320	3.21e-07
KLF2	-1.04038	0.000259875	0.00248317											cg24657206	SEMA6A	5	115912020	3.21e-07
IRAK3	1.097	0.000260287	0.0024846											cg25209633	CR2;CR2	1	207627492	3.22e-07
AK056081	-1.36836	0.00026038	0.0024846											cg27418895	FKBP1B;FKBP1B;FKBP1B;FKBP1B	2	24272716	3.23e-07
AX747062	-1.93044	0.000262524	0.00249935											cg09003023	HLA-J;NCRNA00171	6	29974253	3.25e-07
LOC100506835	-1.29446	0.000262874	0.00250155											cg13880303	APOC1	19	45417814	3.34e-07
O3FAR1	-1.34515	0.000263119	0.00250274											cg07162257	ALPL	1	21835692	3.36e-07
TFF2	-2.36277	0.000263552	0.00250458											cg13554489	ALPL	1	21835685	3.38e-07
C1orf51	-1.22598	0.000263767	0.00250549											cg20798677	FKBP10;SC65	17	39968547	3.41e-07
LINC00085	-1.0059	0.000264609	0.00251235											cg14886572	WNK4	17	40934398	3.44e-07
ARHGEF26	-1.51547	0.000267479	0.00253844											cg18989085	OPCML	11	133256591	3.47e-07
SLC2A4	-1.56088	0.000268769	0.00254837											cg23483840	HLA-J;NCRNA00171	6	29974844	3.5e-07
CLCN1	-1.82324	0.000270121	0.00255888											cg26615160	MSX2	5	174151043	3.5e-07
HOXA13	-2.2638	0.000270833	0.0025633											cg03997398	ABLIM3	5	148521466	3.56e-07
IL8	-1.7005	0.000272303	0.00257255											cg20035459	CLDN6	16	3068707	3.57e-07
BC087859	-1.19952	0.000272829	0.00257636											cg03143849	CDKN1C;CDKN1C;CDKN1C	11	2904951	3.63e-07
LRRC4	-1.09896	0.000274804	0.00259267											cg18542573	CITED1;CITED1;CITED1;CITED1;CITED1	23	71526995	3.7e-07
LRRIQ4	-1.39994	0.000277301	0.00260917											cg07090138	CD8A	2	87035688	3.73e-07
KGFLP2	-1.18518	0.00027834	0.00261778											cg20957428	APOC3	11	116700436	3.74e-07
abParts	1.75444	0.0002792	0.00262285											cg26932552	CDKN1C;CDKN1C;CDKN1C	11	2907116	3.74e-07
KLRC4	1.41396	0.000279152	0.00262285											cg02550961	DUOXA2;DUOX2	15	45406866	3.76e-07
NRN1	-1.14219	0.000279625	0.00262514											cg14527250	WNT5B;WNT5B	12	1753866	3.81e-07
HV303528	1.00866	0.000281072	0.00263754											cg19005210	TREML2	6	41168960	3.83e-07
SMC1B	-1.54686	0.000282232	0.00264605											cg01852585	NPNT	4	106817015	3.86e-07
MYOCD	-1.47772	0.000282689	0.00264914											cg18332754	LRP4	11	46939436	3.9e-07
NR1I2	-2.02365	0.000283345	0.00265411											cg23964386	PTGR1;PTGR1;PTGR1	9	114362249	3.9e-07
FAM71E2	-2.07456	0.000283499	0.00265436											cg04315771	NUP62;NUP62;IL4I1;ATF5;NUP62;NUP62	19	50433949	3.92e-07
SOX14	-2.70146	0.000283939	0.00265729											cg04332433	MUC4;MUC4;MUC4	3	195536520	3.95e-07
KIAA1614	-1.06577	0.00028453	0.00266032											cg08291000	SGCE;PEG10;SGCE;PEG10;SGCE	7	94285960	3.97e-07
C1QA	1.03914	0.000285504	0.00266598											cg06462780	IGFALS;IGFALS;IGFALS	16	1843741	4.01e-07
MAGI2	-1.12932	0.00028696	0.00267599											cg21336650	CARD14;CARD14;CARD14	17	78161706	4.08e-07
S100A7	-2.25022	0.000287285	0.00267783											cg27193345	HLA-DOA	6	32975250	4.09e-07
SNORD124	1.42428	0.000288795	0.00269071											cg21579854	LOC572558;PGM5	9	70970629	4.14e-07
CRCT1	2.78326	0.000290874	0.00270646											cg12047218	MTSS1	8	125740117	4.16e-07
TRBV4-1	1.38031	0.000290864	0.00270646											cg09268672	KIRREL2;KIRREL2;KIRREL2	19	36347441	4.17e-07
SVOPL	-1.93239	0.000292193	0.00271752											cg17887936	CHRNB2;CHRNB2	1	154540354	4.18e-07
CARD14	-1.30204	0.000296837	0.00275704											cg20863409	FKBP1B;FKBP1B	2	24272539	4.18e-07
LCN15	-2.44438	0.000298897	0.00277248											cg22256027	MSX1	4	4863016	4.18e-07
LOC284865	-1.89368	0.000300365	0.00278239											cg18656686	SSPO	7	149519165	4.2e-07
CASQ1	-1.70235	0.000301172	0.0027874											cg25232510	NDRG1;NDRG1	8	134306223	4.21e-07
ZNF813	-1.25703	0.000301869	0.00279262											cg02813298	CFD	19	863136	4.23e-07
AK296966	-1.01496	0.000305755	0.00282358											cg17067544	IL6	7	22765321	4.26e-07
ABCA12	1.82534	0.000306918	0.00283182											cg01959640	ERBB2;ERBB2	17	37884099	4.28e-07
DCDC2	-1.6596	0.000308331	0.00284235											cg05335315	JAG2;JAG2	14	105635708	4.29e-07
HOTTIP	-2.11614	0.000308471	0.00284239											cg08923355	HBA1	16	227517	4.33e-07
RGS4	-1.44744	0.000308863	0.00284352											cg22606205	PKP1;PKP1;PKP1;PKP1	1	201252734	4.33e-07
CCDC74A	-1.02824	0.000309891	0.00285171											cg02517134	EPHA3;EPHA3;EPHA3;EPHA3	3	89156795	4.34e-07
BAALC	-1.17857	0.000311248	0.00286168											cg03291396	SLC11A1	2	219252533	4.35e-07
FAM27E3	1.55138	0.000311543	0.00286313											cg03633458	ELANE	19	852284	4.36e-07
SLITRK5	-1.92369	0.000313227	0.00287608											cg20891443	TPBG;TPBG;TPBG	6	83073237	4.4e-07
PTAFR	1.03887	0.000313758	0.00287932											cg05644498	SMAD9;SMAD9	13	37493547	4.44e-07
DPEP1	-1.81352	0.000315939	0.00289464											cg05981500	PCSK1	5	95770238	4.47e-07
CACNB4	-1.32899	0.000316543	0.0028989											cg02430385	DUOX1;DUOX1;DUOXA1	15	45421951	4.48e-07
ADAMTS15	-1.54617	0.000316999	0.0029018											cg07781736	BMP7	20	55839008	4.54e-07
GQ868703	1.31064	0.000319287	0.00291849											cg08180028	LTK;LTK;LTK	15	41796044	4.54e-07
SSTR5	-1.90513	0.000319216	0.00291849											cg03216884	DST;DST;DST;DST	6	56514787	4.62e-07
BX649128	-1.13794	0.000322213	0.00294073											cg10895922	NKX2-5;NKX2-5;NKX2-5	5	172662315	4.63e-07
WFDC12	-2.2212	0.000322376	0.00294073											cg09156233	BMPR1B	4	95679705	4.69e-07
NR2E1	-2.30446	0.000322783	0.00294316											cg20725021	MASP1;MASP1;MASP1;MASP1;MASP1;MASP1	3	187009575	4.71e-07
ITIH2	1.92615	0.000323266	0.002945											cg27055894	TP73	1	3590920	4.75e-07
SLC39A4	-1.14239	0.000324041	0.00295078											cg24465429	HLA-DPB2	6	33084825	4.78e-07
ST8SIA3	-1.98192	0.000325522	0.00296297											cg02849693	PRKCG	19	54402455	4.83e-07
GLIS3	-1.15054	0.000325808	0.00296429											cg22740783	CGREF1;CGREF1;CGREF1	2	27341458	4.87e-07
FLJ32224	-1.23835	0.000325981	0.00296457											cg15043384	WWTR1;WWTR1;WWTR1	3	149374761	4.9e-07
PHGDH	-1.46648	0.000326413	0.00296721											cg21841704	FAIM;FAIM;FAIM;FAIM	3	138327835	5.06e-07
CD2	1.03921	0.000328014	0.00298047											cg24235518	NTSR1	20	61371425	5.07e-07
OSBPL6	-1.00618	0.000329463	0.00299104											cg16864658	CCK	3	42306150	5.09e-07
IGSF21	-1.29541	0.000329388	0.00299104											cg01294702	FOXJ1	17	74136978	5.1e-07
NEGR1	-1.32486	0.000331364	0.00300503											cg20111703	SMAD9;SMAD9	13	37493915	5.1e-07
F2	-1.90638	0.000336252	0.00304211											cg05698090	CERK	22	47134664	5.16e-07
MCOLN3	-1.52976	0.000337583	0.00305283											cg18734842	FAM176A;FAM176A	2	75787193	5.16e-07
UCN2	-1.61968	0.000338586	0.00306058											cg07964833	FCAR;FCAR;FCAR;FCAR;FCAR;FCAR;FCAR;FCAR;FCAR	19	55392883	5.18e-07
FGG	2.2078	0.000341044	0.00307881											cg22092521	CFD	19	859330	5.21e-07
CTSW	1.32734	0.000341292	0.00307973											cg21960265	TNXB	6	32015635	5.23e-07
NOG	-1.5399	0.000342226	0.00308682											cg09801687	ALPL	1	21835424	5.25e-07
LAG3	1.25216	0.000343483	0.00309283											cg24389585	HOXA5	7	27184125	5.25e-07
PHACTR3	-1.52688	0.000343819	0.00309452											cg18052511	CCR5;CCR5	3	46410222	5.25e-07
ADAMDEC1	1.19827	0.000344231	0.00309576											cg03107888	HOXA13	7	27241203	5.36e-07
ARHGAP6	-1.05246	0.000344548	0.00309576											cg18007850	IRAK2	3	10206537	5.4e-07
RHBDL1	-1.08118	0.000344432	0.00309576											cg10180406	PTGS2	1	186649877	5.4e-07
SRPK3	-1.29421	0.000345149	0.00309958											cg19537719	ANK1;ANK1;ANK1;ANK1;ANK1	8	41583498	5.43e-07
SFTPD	-1.73229	0.00034527	0.00309958											cg23210521	BMPR1B	4	95680414	5.48e-07
NRAP	1.6976	0.000345722	0.00309994											cg06896534	BMPR1B	4	95679808	5.55e-07
SALL2	-1.34483	0.000345752	0.00309994											cg00295572	TP73	1	3568236	5.58e-07
AK093746	-1.26775	0.000346105	0.00310042											cg18396357	NRXN1;NRXN1;NRXN1	2	50201413	5.61e-07
TRBV4-2	1.29264	0.000346462	0.0031023											cg03180953	IGFALS;IGFALS;IGFALS	16	1842505	5.72e-07
KCNB1	-1.99671	0.000346935	0.00310521											cg23305768	ABLIM3	5	148521464	5.75e-07
GPR173	-1.15498	0.000351181	0.0031365											cg10280412	SYT7	11	61314117	5.75e-07
BEGAIN	-1.35549	0.000351042	0.0031365											cg21507095	TBX1;TBX1;TBX1	22	19754448	5.75e-07
CH25H	-1.2544	0.000353666	0.00315331											cg19438565	ARC;ARC	8	143695827	5.78e-07
LMO3	-1.63151	0.00035522	0.00316177											cg00818872	CHRNB2;CHRNB2	1	154540271	5.81e-07
TRNP1	1.16684	0.000356301	0.0031687											cg22154616	ALPL	1	21835703	5.83e-07
PRSS50	-1.96321	0.000357576	0.00317812											cg00290483	SDK2	17	71639029	5.87e-07
LOC285629	-2.10416	0.000358097	0.00318009											cg15778433	CCK	3	42304070	5.92e-07
IL6	-1.46511	0.000358751	0.00318373											cg24482850	NUAK2	1	205291215	5.94e-07
ADAMTSL5	-1.19209	0.000359117	0.00318452											cg04169260	CTF1;CTF1	16	30907890	5.95e-07
IL36B	-2.68312	0.000359388	0.00318533											cg12335708	DPP4;DPP4	2	162931003	5.96e-07
LOC643529	-1.08995	0.000360944	0.00319641											cg06993429	IGFALS;IGFALS;IGFALS	16	1843753	6.16e-07
TMEM198	-1.03934	0.000371226	0.00327775											cg04647529	TNS4	17	38632764	6.28e-07
TCEAL7	-1.1601	0.000374052	0.00329853											cg16358257	ADRA2A	10	112836609	6.34e-07
XKR5	-1.31084	0.000379855	0.00334358											cg07979271	SPIB	19	50921353	6.37e-07
SCUBE2	-1.25149	0.000380758	0.00334779											cg09549073	HOXA5;HOXA5	7	27183274	6.4e-07
CXCL12	-1.17521	0.000382318	0.00336009											cg18421748	BDKRB2	14	96670911	6.44e-07
SV2C	-1.49354	0.000383353	0.00336213											cg13602343	KRT20	17	39042440	6.46e-07
TRBV5-4	1.00066	0.000385107	0.0033761											cg24816350	CITED1;CITED1;CITED1;CITED1;CITED1	23	71526972	6.48e-07
TCRA	1.11839	0.000389254	0.00340674											cg03236802	TNXB	6	32055316	6.53e-07
SOX2	1.86111	0.000389791	0.00341002											cg21565914	DPP4	2	162931175	6.59e-07
FAM155A	-1.15494	0.000392146	0.00342775											cg15322641	DOCK3	3	50712443	6.62e-07
SLC13A5	-1.36924	0.000394954	0.00344833											cg26279025	IL11	19	55882154	6.74e-07
CACNA1C	-1.17885	0.000395921	0.00345498											cg25420952	AMBP	9	116841084	6.88e-07
HBB	-1.62092	0.000397729	0.00346787											cg03750587	CNR2	1	24239979	6.93e-07
VPS37D	-1.33759	0.000397966	0.00346849											cg20234640	FCER2	19	7767089	7.03e-07
ZNF813	-1.22995	0.000400444	0.00348573											cg03200166	SYT7	11	61335254	7.07e-07
NDUFA4L2	-1.09134	0.000401595	0.00349139											cg15788639	HLA-J;NCRNA00171	6	29974251	7.07e-07
MLXIPL	-1.90611	0.000401864	0.00349228											cg07359633	LTK;LTK;LTK	15	41804838	7.11e-07
ABCC8	-1.65869	0.000403892	0.00350699											cg12699728	SHF	15	45461636	7.15e-07
C21orf90	-1.63334	0.000411842	0.00356418											cg07808348	GREM2	1	240775075	7.17e-07
NIPAL4	-1.45369	0.000412818	0.00357116											cg11998431	SDK1	7	3343581	7.17e-07
SPINK2	-1.79256	0.000417466	0.00360839											cg02159913	JAG2;JAG2	14	105635706	7.19e-07
PPYR1	1.68185	0.000419071	0.00362076											cg04609482	SOCS1	16	11351169	7.28e-07
SLITRK3	-1.96376	0.00041997	0.00362622											cg11392765	NKX3-2	4	13546673	7.38e-07
PYGO1	-1.14734	0.000420988	0.00363282											cg17596554	NOG;NOG	17	54671073	7.4e-07
FLJ42709	-1.09176	0.000422474	0.00364114											cg15742245	CD177	19	43857717	7.46e-07
AMELX	2.01475	0.000423023	0.00364287											cg04922566	IL17RD	3	57198244	7.46e-07
ZNF530	-1.09255	0.000423726	0.00364743											cg05187508	HLA-J;NCRNA00171	6	29974306	7.55e-07
KIAA0226L	-1.03191	0.000424088	0.00364904											cg20263156	SCARA5	8	27850215	7.67e-07
ATP8A2	-1.08291	0.000426626	0.00366636											cg22364374	CITED1;CITED1;CITED1;CITED1;CITED1	23	71526984	7.72e-07
IGLL5	1.70767	0.000429605	0.00369044											cg22008625	SOX7	8	10588386	7.73e-07
HOXA4	-1.19265	0.00043192	0.00370728											cg13835114	ASS1;ASS1	9	133327530	7.75e-07
FMO5	-1.52623	0.000434074	0.00372424											cg15076145	ATOH1	4	94748686	7.75e-07
AFF3	-1.33246	0.000434603	0.00372726											cg04023369	FAT4	4	126236438	7.76e-07
USH1G	-2.1642	0.000437782	0.0037478											cg16998810	SRPX;SRPX;SRPX;SRPX;SRPX;SRPX;SRPX;SRPX	23	38080134	7.77e-07
CRTAM	1.19175	0.000440826	0.00376981											cg09918469	INHA;OBSL1	2	220436224	7.96e-07
OLFM2	-1.07427	0.000441425	0.00377339											cg17172595	ITGA5	12	54813531	8.02e-07
HEPACAM2	-2.33403	0.00044166	0.00377386											cg19165652	NOG;NOG	17	54671146	8.03e-07
CNN1	-1.70561	0.000442251	0.00377583											cg12558090	DNM1;DNM1	9	130979331	8.04e-07
DQ583756	-1.68187	0.000446019	0.00379869											cg15529692	BMP7	20	55840433	8.06e-07
FBXO32	-1.15109	0.000446439	0.00380073											cg06737004	TRIM72	16	31226760	8.06e-07
LOC100506394	-1.13143	0.000449478	0.00382194											cg08329473	AFAP1L2;AFAP1L2	10	116133852	8.08e-07
RGS7	-1.85091	0.000452378	0.00384191											cg03691958	DRD2;DRD2	11	113345618	8.08e-07
ISM2	-2.17907	0.000453083	0.00384478											cg19263069	FUT3;FUT3;FUT3;FUT3	19	5846552	8.09e-07
MNS1	1.12118	0.00045437	0.00385257											cg15066504	COL12A1;COL12A1	6	75884800	8.11e-07
STEAP4	-1.41886	0.000454818	0.00385481											cg18473652	COL12A1;COL12A1	6	75914122	8.13e-07
COLEC12	-1.3226	0.000457462	0.00387408											cg06559368	RET;RET	10	43573319	8.26e-07
C1QB	1.0771	0.000458638	0.00388089											cg27094244	SYT7	11	61335269	8.27e-07
MASP1	-1.36829	0.000458871	0.0038813											cg25983635	BMPR1B	4	95678918	8.31e-07
SEMA6A	-1.3276	0.000459655	0.00388479											cg08764037	TP73;TP73;TP73;TP73	1	3634867	8.32e-07
MYBPC3	-1.33023	0.00046588	0.00393105											cg09536336	SLIT3	5	168439657	8.33e-07
SLC28A3	1.4106	0.000468153	0.0039407											cg06912182	FOXD3	1	63787586	8.53e-07
BC038211	-1.05933	0.000468144	0.0039407											cg13597397	ASS1;ASS1	9	133320948	8.57e-07
IGFBP5	-1.12905	0.000468074	0.0039407											cg01730944	CDKN1C;CDKN1C;CDKN1C	11	2907057	8.61e-07
CYP46A1	-1.03612	0.000469385	0.00394789											cg15703636	COL21A1	6	56112498	8.65e-07
CA7	-1.68818	0.0004724	0.00396687											cg10408778	MTSS1;MTSS1	8	125740636	8.67e-07
TMEM176A	-1.101	0.00047311	0.00397124											cg07706387	C1QTNF1;C1QTNF1;C1QTNF1	17	77031156	8.7e-07
CBFA2T3	-1.36844	0.00047629	0.00399153											cg05559445	CDKN1C;CDKN1C;CDKN1C	11	2907674	8.72e-07
MYT1L	-1.75954	0.000483354	0.00404585											cg13132775	HLA-DOA	6	32978140	8.72e-07
AK130904	-1.64191	0.000485475	0.00406037											cg26573382	NRCAM;NRCAM	7	108089426	8.79e-07
APOC1P1	1.17134	0.000489474	0.00409054											cg05267118	CDKN1C;CDKN1C;CDKN1C	11	2907884	8.81e-07
CNTNAP3B	-1.55046	0.000491026	0.0040996											cg01724917	XYLT1	16	17563028	8.81e-07
TAG	-2.73953	0.000497305	0.0041444											cg02045259	RET;RET	10	43572467	8.83e-07
OR7E91P	-1.62635	0.000497992	0.00414683											cg26507422	CBFA2T3;CBFA2T3	16	88990409	9.01e-07
STARD4	-1.01807	0.000498574	0.00415002											cg18857062	CRIP3	6	43276478	9.06e-07
OSM	-1.57608	0.000501632	0.00417216											cg24208023	BMP7	20	55840633	9.11e-07
PC	-1.04801	0.000504809	0.00419192											cg11186155	LEFTY1	1	226074408	9.14e-07
LINC00340	-1.03357	0.00050572	0.00419782											cg17130789	SLC11A1	2	219256187	9.24e-07
NYAP2	-1.7417	0.000506024	0.00419868											cg19351398	SSPO	7	149472134	9.26e-07
SHC4	-1.19115	0.000506259	0.00419896											cg05600023	WNT4	1	22448373	9.26e-07
MT1X	-1.04442	0.000506558	0.00419977											cg18894878	MAEL	1	166958221	9.28e-07
HSPB8	-1.38887	0.0005075	0.00420592											cg02913521	ARHGEF4;ARHGEF4	2	131792238	9.29e-07
HLA-J	1.30459	0.000507953	0.0042065											cg06861892	RET;RET	10	43573332	9.29e-07
TCRBV3S1	1.01139	0.000507972	0.0042065											cg06689372	FAM3D	3	58645085	9.34e-07
C14orf105	1.97693	0.000509586	0.0042182											cg16360444	ITGA7;ITGA7;ITGA7	12	56102181	9.34e-07
CCIN	-1.17946	0.000511512	0.00422578											cg20877811	ATP2A1;ATP2A1	16	28889630	9.42e-07
SMAD9	-1.20537	0.00051189	0.00422724											cg01999399	MUC4;MUC4;MUC4	3	195537508	9.44e-07
CDHR1	-1.2988	0.000513921	0.00424066											cg04100843	MSX1	4	4860655	9.62e-07
FCGR1B	1.04253	0.000515545	0.0042501											cg04787343	BEND6;DST	6	56820286	9.68e-07
SCN2B	-1.69227	0.000517535	0.0042604											cg06758670	GRIN2A;GRIN2A;GRIN2A	16	10276383	9.83e-07
LOC100507203	-1.93408	0.000520342	0.00427846											cg19108771	TNXB	6	32076337	9.85e-07
GPX3	-1.2185	0.000522717	0.00429461											cg27132152	IL17C;IL17C	16	88705016	1.01e-06
ZNF521	-1.00015	0.000523929	0.00429951											cg04588840	CPXM1	20	2781685	1.02e-06
SUSD4	1.71365	0.000526432	0.00431497											cg12183993	KIRREL2;KIRREL2;KIRREL2	19	36352005	1.02e-06
CXorf69	-1.19499	0.000528143	0.00432281											cg13872965	NOG;NOG	17	54671343	1.02e-06
PGBD5	-1.29519	0.000527901	0.00432281											cg05043389	HLA-DOA	6	32978516	1.02e-06
LRFN5	-1.25119	0.000529423	0.004331											cg09423875	TNXB;TNXB	6	32014663	1.04e-06
NEUROD1	-2.33575	0.000530327	0.00433663											cg20593100	PKN3	9	131464729	1.05e-06
HIST1H2BK	1.13475	0.000531419	0.00434055											cg17313945	HLA-DOA	6	32977983	1.05e-06
CES2	-1.10062	0.000534963	0.00436438											cg21746997	BMPR1B	4	95679381	1.07e-06
ADRA2A	-1.72566	0.000535915	0.00437045											cg25850808	CD109;CD109;CD109	6	74405048	1.07e-06
SLCO4C1	-1.15886	0.000538523	0.00438658											cg02719752	CADPS;CADPS;CADPS	3	62861245	1.09e-06
SLC26A10	-1.03465	0.000539845	0.00439161											cg26039373	SRPX;SRPX;SRPX;SRPX	23	38079661	1.1e-06
AK055967	-1.37252	0.00053998	0.00439161											cg03752015	CITED1;CITED1;CITED1;CITED1;CITED1	23	71526944	1.11e-06
MST1P2	-1.17729	0.000541328	0.00439915											cg16626088	SRPX;SRPX;SRPX;SRPX	23	38080219	1.11e-06
CYP4F2	-2.06229	0.00054503	0.00442237											cg15062470	FNDC4;GCKR	2	27718710	1.12e-06
HBA2	-1.46467	0.000545518	0.00442376											cg21003902	TNXB	6	32031395	1.12e-06
PCDHB11	-1.27672	0.000547041	0.00442839											cg21401951	CITED1;CITED1;CITED1;CITED1	23	71527096	1.13e-06
TMEM191B	-1.27851	0.000546977	0.00442839											cg11453343	FAM176A;FAM176A	2	75787229	1.13e-06
TTC36	-1.26688	0.000549744	0.00444683											cg07526904	SDK1	7	3794264	1.13e-06
CMA1	-1.83905	0.000550412	0.00444941											cg21458907	CADPS;CADPS;CADPS;CADPS;CADPS;CADPS	3	62860802	1.14e-06
SGCD	-1.09259	0.00055091	0.0044511											cg10638827	MT1M	16	56665855	1.14e-06
OLIG1	-1.73937	0.00055397	0.00447409											cg20811659	CACNA1G;CACNA1G;CACNA1G;CACNA1G;CACNA1G;CACNA1G;CACNA1G;CACNA1G;CACNA1G;CACNA1G;CACNA1G;CACNA1G;CACNA1G;CACNA1G;CACNA1G	17	48637730	1.16e-06
AK057519	-1.77639	0.000556256	0.00448392											cg19514613	APOE	19	45409713	1.16e-06
SEMG2	-2.23672	0.000556258	0.00448392											cg26810779	CBFA2T3;CBFA2T3	16	89006367	1.17e-06
AFP	2.14829	0.000563547	0.00453395											cg03010018	APOA1	11	116708299	1.18e-06
VAX2	-1.47731	0.000564026	0.00453606											cg26764846	GJB6;GJB6;GJB6;GJB6	13	20797693	1.18e-06
GALNT13	-1.78178	0.000569537	0.00457589											cg25423576	RFX6	6	117197952	1.18e-06
IL17REL	-1.8178	0.000569635	0.00457589											cg17471102	FUT3;FUT3;FUT3;FUT3	19	5851255	1.19e-06
OR2B6	1.74815	0.000571261	0.00458719											cg18854666	SLC11A1;SLC11A1	2	219247055	1.19e-06
HLA-DOA	1.21089	0.000572749	0.00459737											cg13654183	TNXB	6	32078624	1.19e-06
WDR17	-1.34597	0.000574297	0.00460803											cg03543593	TNXB	6	32076417	1.2e-06
ZDHHC8P1	-1.76085	0.000575685	0.00461739											cg02662362	HLA-DPB2	6	33084814	1.2e-06
MBOAT2	-1.0511	0.00057846	0.0046361											cg09131512	IER3	6	30713442	1.21e-06
AK5	-1.04772	0.000580706	0.00464876											cg04811942	LY6D	8	143868062	1.22e-06
SCN9A	-1.26043	0.000586195	0.00468196											cg23667127	WNT5B;WNT5B	12	1739917	1.22e-06
HOXD-AS1	-1.02687	0.000587804	0.00469056											cg07773593	APOC1	19	45417793	1.22e-06
LOC100506013	-1.73134	0.000587945	0.00469056											cg03547797	GAS2;GAS2	11	22689644	1.22e-06
IL17RD	-1.14261	0.000591314	0.00471266											cg04615290	HLA-DOA	6	32978129	1.24e-06
ABCA3	-1.20584	0.000591391	0.00471266											cg05587282	COL12A1;COL12A1	6	75915885	1.25e-06
ZNF578	-1.16355	0.000594886	0.0047351											cg02855983	PKP1;PKP1	1	201252324	1.26e-06
EMID1	-1.30815	0.000594729	0.0047351											cg23352747	ALPL	1	21835436	1.28e-06
LOC440356	-1.69994	0.000596707	0.00474598											cg01996653	SYT7	11	61323413	1.29e-06
C1QTNF3	-1.20555	0.000600076	0.00476544											cg11438560	ABLIM3	5	148521623	1.3e-06
AK096314	1.36512	0.000602779	0.00477975											cg15604953	LEFTY1	1	226078135	1.3e-06
RAB15	-1.06797	0.000614747	0.00486911											cg08199013	ARHGDIG	16	330010	1.31e-06
LRP4	-1.33532	0.000615734	0.00487509											cg05449830	CITED1;CITED1;CITED1;CITED1	23	71527091	1.31e-06
AADAC	1.80697	0.000620628	0.00490641											cg00634542	SLC11A1	2	219254588	1.32e-06
C19orf26	-1.13359	0.000622087	0.00491052											cg20271361	CACNA1G;CACNA1G;CACNA1G;CACNA1G;CACNA1G;CACNA1G;CACNA1G;CACNA1G;CACNA1G;CACNA1G;CACNA1G;CACNA1G;CACNA1G;CACNA1G;CACNA1G	17	48666821	1.34e-06
C14orf132	-1.28876	0.000623568	0.00492036											cg15717071	NEFL	8	24815194	1.34e-06
MAB21L3	-2.00205	0.000627316	0.00494434											cg20468063	NOG;NOG	17	54671440	1.34e-06
TM4SF4	-2.13864	0.000627657	0.00494516											cg21714578	APLP1;APLP1	19	36359295	1.35e-06
MYO18B	-1.62728	0.000632338	0.00497831											cg16861241	FOXJ1	17	74138396	1.35e-06
FOXL2	-1.86028	0.000632578	0.00497831											cg08325845	HLA-J;NCRNA00171	6	29974886	1.35e-06
CLRN3	-1.52145	0.000632909	0.00497904											cg20031656	FEZ1;FEZ1	11	125366267	1.36e-06
LOC100133331	-1.80832	0.00063963	0.00502625											cg21517904	TBX1;TBX1;TBX1	22	19747026	1.36e-06
CPNE6	-1.73061	0.000640872	0.00503412											cg05863587	CALY	10	135150517	1.38e-06
CGA	-1.95715	0.000642235	0.00504231											cg16210718	GP1BB;SEPT5	22	19711007	1.38e-06
APOE	1.06731	0.000644806	0.00505932											cg16328412	IGSF1;IGSF1;IGSF1;IGSF1;IGSF1	23	130423458	1.38e-06
ELFN2	1.89561	0.000646377	0.00506975											cg10304534	ABCC4;ABCC4	13	95844361	1.38e-06
CSRNP3	-1.09422	0.000648282	0.00508278											cg16674020	SDK1;SDK1	7	4174482	1.39e-06
PNMA6A	-2.2268	0.00065052	0.00509649											cg14031465	LY6D	8	143869473	1.41e-06
C4orf50	1.17978	0.000652273	0.00510616											cg02329576	SDK1	7	3342048	1.41e-06
B4GALNT2	-2.27854	0.000652484	0.00510616											cg13084335	CRYAB;HSPB2	11	111782670	1.42e-06
ACSL6	-1.13657	0.00065434	0.00511877											cg17014009	CACNB4;CACNB4;CACNB4	2	152954970	1.43e-06
FAM154B	-1.20999	0.000658838	0.00514819											cg21240523	CIZ1;DNM1;DNM1;CIZ1	9	130965902	1.43e-06
TRBV29-1	1.27519	0.000659761	0.00514963											cg24898863	S100A8	1	153363580	1.43e-06
C6orf164	-1.07102	0.000664739	0.00517947											cg09742688	GAD1;GAD1	2	171672899	1.43e-06
MYRIP	-1.52105	0.000665236	0.00518077											cg03045831	PTPN13;PTPN13;PTPN13;PTPN13	4	87515380	1.44e-06
NKAIN4	-1.69042	0.000666324	0.00518573											cg18614735	ANK1;ANK1;ANK1;ANK1;ANK1	8	41583523	1.45e-06
RYR3	-1.21546	0.000670518	0.00521027											cg22506534	ALPL;ALPL	1	21877592	1.46e-06
PLSCR4	-1.0218	0.000673726	0.00522549											cg24400630	GBP5;GBP5	1	89728035	1.46e-06
APOA1	-1.79903	0.00067331	0.00522549											cg11474182	CNTNAP3	9	39078982	1.48e-06
OR7E12P	-1.76167	0.000679756	0.00526641											cg08125719	CNTN2;CNTN2	1	205012449	1.49e-06
FGB	2.42537	0.000680892	0.0052683											cg07142010	ALPL;ALPL	1	21901166	1.5e-06
CSAG3	-2.65108	0.000680507	0.0052683											cg05064673	PTPRU;PTPRU;PTPRU	1	29562604	1.5e-06
NUDT16P1	-1.10089	0.00068302	0.00527802											cg23042076	RET;RET	10	43571169	1.5e-06
BTBD17	-1.85765	0.000683794	0.00528205											cg00057231	COL7A1	3	48631958	1.51e-06
C19orf38	1.08458	0.000690522	0.00532419											cg16484575	LGI3	8	22011646	1.51e-06
ZNF626	-1.07427	0.000696202	0.00536404											cg10106965	IRAK2	3	10206258	1.54e-06
LHFPL4	-1.75788	0.000696984	0.00536809											cg04902669	AIPL1;AIPL1;AIPL1	17	6329050	1.54e-06
BEND5	-1.25435	0.000701404	0.00539785											cg20492951	CDKN1C;CDKN1C;CDKN1C	11	2907061	1.55e-06
TCP10	-2.2527	0.00070206	0.00539923											cg09709472	SOX7	8	10586959	1.55e-06
LOC63930	-2.08423	0.000703705	0.00540593											cg10080966	DUSP5	10	112260867	1.56e-06
AK311113	-1.2709	0.000706202	0.00542153											cg10729325	IRAK2	3	10206413	1.56e-06
ADAMTSL1	-1.03958	0.000707306	0.00542164											cg15404858	NKX2-2	20	21495476	1.58e-06
ZNF469	-1.15598	0.000712808	0.00545982											cg17434043	CDKN1C;CDKN1C;CDKN1C	11	2907123	1.59e-06
TMEM63C	-1.34578	0.000714296	0.00546921											cg23017915	WWTR1;WWTR1;WWTR1	3	149374535	1.59e-06
TMPRSS5	1.62925	0.000715295	0.00547486											cg27451521	HLA-DOA	6	32974639	1.61e-06
BVES	-1.14724	0.000718825	0.00549941											cg21593409	IL17C	16	88706389	1.62e-06
BC036435	-2.00309	0.000720976	0.00550626											cg17146997	DST;DST;DST;DST	6	56650500	1.65e-06
DCLK1	-1.3945	0.00072423	0.00552506											cg16751938	FAM176A;FAM176A	2	75788295	1.65e-06
ZNF702P	-1.31894	0.000726391	0.00553751											cg21127268	FEZ1;FEZ1	11	125366265	1.65e-06
FGL1	-1.94414	0.000726375	0.00553751											cg03133371	SFRP1	8	41167673	1.65e-06
GHR	-1.2361	0.000726961	0.00553983											cg01089602	F7;F7	13	113760101	1.66e-06
IGFBP4	-1.09778	0.000727415	0.00554127											cg13206017	SST	3	187388225	1.66e-06
EFR3B	-1.10509	0.000730083	0.00555755											cg13663300	GAS2;GAS2	11	22688474	1.67e-06
HLA-DRB5	1.07579	0.000731537	0.0055666											cg27426707	CACNA1G;CACNA1G;CACNA1G;CACNA1G;CACNA1G;CACNA1G;CACNA1G;CACNA1G;CACNA1G;CACNA1G;CACNA1G;CACNA1G;CACNA1G;CACNA1G;CACNA1G	17	48639585	1.68e-06
AK091275	-1.39095	0.000742554	0.00563609											cg13030582	MFAP4	17	19290708	1.68e-06
AX747832	1.26178	0.000742942	0.00563699											cg16001384	NDRG1;NDRG1	8	134306801	1.68e-06
C3orf55	-1.82448	0.000744065	0.00564346											cg15734436	HLA-DPB1	6	33047185	1.69e-06
ACADL	-1.73135	0.000746142	0.00565716											cg09774204	CBFA2T3;CBFA2T3	16	88993645	1.71e-06
CLCNKA	-1.51018	0.000750875	0.00568481											cg15184602	FEZ1;FEZ1	11	125365808	1.71e-06
NEFL	-1.84121	0.000752152	0.00569126											cg18665036	SMAD9;SMAD9	13	37493479	1.72e-06
F11	-2.12305	0.000752809	0.00569327											cg03710889	SLC11A1	2	219252818	1.73e-06
AK054845	-1.58268	0.000755647	0.00570855											cg16059979	TNXB	6	32050927	1.73e-06
FCAMR	-1.48368	0.000758289	0.00572644											cg11596897	CALCA;CALCA;CALCA	11	14994755	1.74e-06
DBNDD1	-1.08633	0.000764551	0.00576125											cg14350382	ASS1;ASS1	9	133320728	1.77e-06
SCAND3	1.79743	0.000766241	0.00577191											cg19478698	MUC4;MUC4;MUC4	3	195530151	1.77e-06
MMP3	-1.93659	0.000767665	0.00578055											cg14630748	TNXB;TNXB	6	32014484	1.77e-06
CYTL1	-1.37811	0.000767948	0.00578061											cg02003041	CBFA2T3;CBFA2T3	16	89008134	1.78e-06
PRSS3P2	2.04549	0.000768492	0.00578262											cg05090695	CDKN1C;CDKN1C;CDKN1C	11	2907670	1.78e-06
SCN4B	-1.26498	0.000777481	0.00583108											cg20229788	FNDC4;GCKR	2	27718498	1.8e-06
HPCAL4	-1.39924	0.000777376	0.00583108											cg26927634	CBFA2T3;CBFA2T3	16	89004858	1.81e-06
HSD17B13	-1.13802	0.000783031	0.0058665											cg14645545	SLC11A1	2	219252551	1.83e-06
RPRM	-1.76321	0.000787329	0.00589047											cg15736338	FAM19A2;FAM19A2	12	62586425	1.84e-06
AQP9	-1.45409	0.000788226	0.00589508											cg17496659	TP73	1	3568245	1.85e-06
LOC100127983	-1.32779	0.000788549	0.00589538											cg26023912	HOXA5	7	27184369	1.86e-06
KEL	1.4801	0.00079138	0.00591443											cg05306773	FUT3;FUT3;FUT3;FUT3	19	5851616	1.87e-06
SLC22A18AS	-1.0274	0.000804937	0.00600075											cg05456956	PRKCQ	10	6557542	1.87e-06
CDH23	-1.16707	0.000809169	0.00602816											cg07239938	ELANE	19	852813	1.89e-06
MRGPRE	-1.58001	0.000811687	0.00604031											cg26718354	CDKN1C;CDKN1C;CDKN1C	11	2907071	1.91e-06
SLURP1	-2.45804	0.000813221	0.00604743											cg08518568	PDGFRL	8	17434523	1.92e-06
BC014150	-1.63981	0.000815901	0.00606305											cg14364903	COL7A1	3	48631834	1.93e-06
TNR	-1.49937	0.000817268	0.00607105											cg14649140	HOXA10;HOXA10	7	27214201	1.94e-06
HMCN1	-1.2437	0.000829958	0.00615076											cg01424281	MKX	10	28031091	1.95e-06
TPPP3	-1.36911	0.000830055	0.00615076											cg09216442	JAKMIP1;JAKMIP1	4	6203560	1.95e-06
PCP4	-2.11841	0.000830975	0.00615077											cg23756354	IER3	6	30713097	1.96e-06
LRAT	-1.94843	0.00083402	0.00616703											cg14759284	SRPX;SRPX;SRPX;SRPX	23	38080303	1.96e-06
DNM1	-1.318	0.000834644	0.00616947											cg25593794	TP73	1	3591248	1.96e-06
TRAV14DV4	1.36977	0.000835844	0.00617616											cg11744767	CDKN1C;CDKN1C;CDKN1C	11	2907672	1.97e-06
MC5R	-2.10838	0.000840982	0.00620973											cg19592720	KCNIP3	2	95971840	1.97e-06
SLC23A1	1.04774	0.000842397	0.0062158											cg23312397	BDKRB2	14	96670738	1.99e-06
MSRB3	-1.08414	0.000850338	0.00626776											cg03970899	GP1BB;SEPT5	22	19710091	1.99e-06
DNAJC5B	1.11002	0.000853733	0.00628615											cg15776416	MUC4;MUC4;MUC4	3	195529779	1.99e-06
HCAR2	-1.69808	0.000853667	0.00628615											cg02952963	SDK1;SDK1	7	4215000	1.99e-06
RHBDL3	-1.06888	0.000859502	0.00632639											cg15460899	CNTN2	1	205039083	2.01e-06
PCP4L1	-1.68514	0.000860226	0.00632949											cg05836943	ATP2A1;ATP2A1	16	28888925	2.05e-06
GAS2	1.31179	0.000866586	0.00636957											cg19784816	ITIH1;ITIH1;ITIH1;ITIH1	3	52812520	2.07e-06
ISX	-2.40299	0.000867096	0.00637109											cg04923620	MKX	10	28031330	2.07e-06
KCNT1	-1.3716	0.000867897	0.00637473											cg17163168	TP73	1	3600735	2.08e-06
VWDE	-1.61284	0.000875524	0.00642511											cg02607810	SEMA3D	7	84671582	2.1e-06
GCNT3	-1.2883	0.000876079	0.0064258											cg13007035	DCN;DCN;DCN;DCN;DCN;DCN	12	91573135	2.11e-06
PRRG3	-1.51565	0.000877058	0.00643073											cg06531007	CR2;CR2	1	207628110	2.12e-06
NOX5	-1.30915	0.000879026	0.00643783											cg25553665	BMPR1B	4	95678939	2.13e-06
GLB1L2	-1.41275	0.000879564	0.00643783											cg00980051	DNER	2	230579980	2.13e-06
MIA	1.71917	0.000886272	0.0064756											cg06191719	CDKN1C;CDKN1C;CDKN1C	11	2907337	2.14e-06
FOXF2	-1.03729	0.000891247	0.00650514											cg06976260	APOC3	11	116703588	2.18e-06
NFE2	1.45834	0.000891637	0.00650571											cg22458194	DRD2;DRD2	11	113345686	2.19e-06
TPM2	-1.17274	0.000899562	0.00655393											cg23942980	TPBG;TPBG	6	83073803	2.2e-06
C3P1	-1.87193	0.000901422	0.0065611											cg09397044	HLA-DPB2	6	33091751	2.21e-06
CNGA4	-1.0959	0.000902609	0.00656745											cg02785604	ARHGEF4;ARHGEF4	2	131676136	2.23e-06
THEMIS	1.11006	0.000906757	0.00659119											cg12392557	CHRNB2	1	154550863	2.25e-06
COL20A1	-1.58307	0.000906816	0.00659119											cg04166544	DNER	2	230580574	2.25e-06
PLXNB3	-1.34794	0.000907602	0.00659383											cg00936907	NOG	17	54671990	2.25e-06
EGR3	-1.01516	0.000911011	0.00661249											cg05471845	CCK	3	42306467	2.26e-06
TWIST2	-1.21749	0.000914244	0.00663136											cg05406943	GRIN2A;GRIN2A;GRIN2A;GRIN2A	16	10275934	2.26e-06
TBC1D3P1-DHX40P1	1.24531	0.000916692	0.00664681											cg05249084	BMP8B	1	40253523	2.27e-06
C8orf73	-1.00283	0.000917084	0.00664735											cg12448161	COL7A1	3	48632723	2.27e-06
C18orf26	-2.57093	0.00092275	0.00668379											cg01507019	MT1G;MT1H	16	56703257	2.27e-06
KIF6	-1.0889	0.000923154	0.0066844											cg12112110	TNXB;TNXB	6	32009422	2.27e-06
TMPRSS7	1.22892	0.000926944	0.00670346											cg26416811	RFX6	6	117197972	2.28e-06
SLC7A14	-1.85836	0.000927067	0.00670346											cg12331389	RBP4	10	95360736	2.29e-06
HOXC5	1.32223	0.000930309	0.00671836											cg00904122	RSPH9	6	43612346	2.31e-06
AQP7	-1.53356	0.000931842	0.00672637											cg24530508	AIPL1;AIPL1;AIPL1	17	6338571	2.32e-06
KLF17	-1.43435	0.000932409	0.00672813											cg12338214	BNIP3	10	133783113	2.33e-06
AK023809	-1.67979	0.000934609	0.00673936											cg25301406	DNER	2	230578708	2.34e-06
DQ580909	-1.29808	0.000957442	0.00688266											cg08266168	F7;F7	13	113760006	2.34e-06
COL17A1	1.69692	0.000963261	0.00691262											cg05473289	TNXB	6	32016257	2.35e-06
[truncated: 4,057 more rows]
