# Supplementary material for: Profiling of immune related genes silenced in EBV-positive gastric carcinoma identified novel restriction factors of human gammaherpesviruses
Source: PLoS Pathog. 2020 Aug 25;16(8):e1008778. doi: 10.1371/journal.ppat.1008778 (PMC7473590; doi:10.1371/journal.ppat.1008778)
Supplement: S3 Table — (XLSX) [file ppat.1008778.s010.xlsx]

## Sheet: Supp.Table S3 - Primer sequence
Gene	Forward (5' to 3')	Reverse (5' to 3')
EBV_BZLF1	AATGCCGGGCCAAGTTTAAGCAAC	TTGGGCACATCTGCTTCAACAGGA
EBV_BRLF1	TGGCTTGGAAGACTTTCTGAGGCT	AATCTCCACACTCCCGGCTGTAAA
EBV_BMRF1	ATACGGTCAGTCCATCTCCT	CACTTTCTTGGGGTGCTT
EBV_BALF5	GCGGCCCCGGAGTTGTTA	CGTGGCCGTGGATCATTATTTC
EBV_BNRF1	GCAAACATACAGGAGGAAAG	CAGCAGGTTCTCAGCAATC
EBV_BLLF1	GCCTTGGAGAATATAACCTTG	CATTACTGTCTCGGGTCTTGG
EBV_BcLF1	GTGGATCAGGCCGTTATTGA	CCTCAAACCCGTGGATCATA
EBV_EBNA1	TGAGTCGTCTCCCCTTTGGA	CCTTAGCGGGCCAGGTTGTG
KSHV_ORF50	CCTTCGGCCCGGGGTCT	CGGTGGCAGTTGCGTATACTCT
KSHV_K8	CCTGGACGCTCTCTCACACA	GGATCTGCGAGTTGGAAGCT
KSHV_ORF26	AGCCGAAAGGATTCCACCAT	TCCGTGTTGTCTACGTCCAG
KSHV_LANA	TTACCTCCACCGGCACTCTT	GGATGGGATGGAGGGATTG
GAPDH	GCCTCTTGTCTCTTAGATTTGGTC	TAGCACTCACCATGTAGTTGAGGT
MT1F	CCCACTGCTTCTTCGCTTCT	AGGAGCAGCAGCTCTTCTTG
MT1G	AAAGGGGCATCGGAGAAGTG	GCAAAGGGGTCAAGATTGTAGC
MT1H	ATCTGCAAAGGGGCGTCAG	CTGTTTTCATCTGACAGCAGGG
MT1M	AGTAGAAAAGCAGCCGCAGG	GCGATAAATGGAGCGACTGC
MT1X	CCACGCTTTTCATCTGTCCC	AGCAGTTGGGGTCCATTTCG
HOXA1	CCGCTGTTTACTCTGGAAATCT	CCTGTCCATATGAGTGGTGAATG
HOXA9	GCCTTATGGCATTAAACCTGAAC	GAGGAGAACCACAAGCATAGTC
HOXA10	GTTTGCTTGGTGCTGGTTTAT	CCAGTCAGGACTTGACACTTAG
HOXD10	GTCCTTGGTGAGATGGGATATTG	GGACAGGTTGCTGTTGTACTT
MT1Gp	TGCGGAAGTGAACAGAAGG	AGGATTCTAGGCAGGTTGAAAG
HOXA10p	CTGCTGTTGGCTTGTGAATG	GGCACACTTCCTCTATGTAGTC
EBV_BZLF1p	TTACCTGTCTAACATCTCCCCTTTAAA	TTGACACCAGCTTATTTTAGACACTTCT
EBV_BRLF1p	TTAGTTAATGCCCCAGCCAGA	CTTTAAAAAGGCCGGCTGAC
EBV_BMRF1p	ACTGCCCGCTCACCTACAT	CCAGAGCAGAGGCAGGCAGG
EBV_BcLF1p	ATGAATGACTGCCAGGAGCT	GGATGATAAGGCGAAACATTG
EBV_BLLF1p	AATCCAGCTTCTCGTAGAGAT	AAAGGTCACGTGACACCTAC
